# Supplementary material for: Evaluation of DNA extraction methods and direct PCR in metabarcoding of mock and marine bacterial communities
Source: Front Microbiol. 2023 Apr 17;14:1151907. doi: 10.3389/fmicb.2023.1151907 (PMC10149847; doi:10.3389/fmicb.2023.1151907)
Supplement: Supplementary file 5 [file Data_Sheet_4.XLSX]

## Sheet: 2020_asv
	1	10	11	12	13	2	3	4	5	6	7	8	9
ASV1	2194	71	1044	479	448	1193	2627	2029	3850	3032	3017	56	70
ASV2	584	251	816	633	700	548	1400	1118	1853	1409	1104	597	161
ASV3	939	0	854	948	964	495	1356	1320	1681	1416	1106	6	0
ASV4	202	1687	330	340	525	178	501	207	551	263	178	1089	3343
ASV5	506	81	779	1079	991	394	1018	1209	1352	990	855	14	12
ASV6	144	116	1223	1417	1238	253	617	863	1071	739	646	125	74
ASV7	150	64	1243	1408	1243	244	574	841	1198	764	575	96	40
ASV8	291	920	408	448	535	243	528	513	705	556	386	2047	233
ASV9	528	69	591	703	855	427	960	848	1230	852	599	62	0
ASV10	184	69	991	989	990	280	578	796	1066	723	599	177	50
ASV11	273	14	843	1059	1215	244	613	379	585	435	346	6	0
ASV12	225	864	270	346	498	200	422	179	408	187	183	506	1206
ASV13	426	34	597	740	559	245	685	583	671	496	403	15	18
ASV14	65	43	708	820	827	102	344	547	735	443	412	71	71
ASV15	215	507	416	386	694	251	520	255	508	294	190	242	667
ASV16	529	213	199	65	60	282	621	437	925	784	684	46	87
ASV17	147	498	185	198	253	127	350	233	304	239	198	1425	173
ASV18	48	94	500	581	589	96	275	367	550	359	272	119	110
ASV19	254	0	430	648	554	174	677	367	416	210	207	0	0
ASV20	275	164	260	331	382	166	499	423	523	408	253	211	21
ASV21	147	424	323	238	289	168	453	291	601	383	254	297	45
ASV22	322	36	218	262	275	247	640	469	501	490	376	11	0
ASV23	325	644	164	144	216	181	398	152	272	290	201	128	456
ASV24	394	6	210	242	315	237	571	328	502	405	253	8	25
ASV25	141	435	217	255	364	121	322	126	307	170	115	187	716
ASV27	143	0	251	229	291	133	404	263	534	398	276	37	0
ASV28	366	18	119	19	28	212	424	233	548	454	497	7	0
ASV30	171	0	305	312	376	188	369	256	385	246	249	0	0
ASV31	109	80	182	321	335	106	343	190	275	200	146	281	97
ASV32	79	291	120	138	125	83	191	136	138	146	89	812	113
ASV33	128	8	216	265	276	109	280	258	297	284	253	0	0
ASV34	74	217	104	94	133	69	161	95	148	116	93	556	457
ASV36	180	23	167	145	122	95	246	297	423	324	241	9	24
ASV37	62	270	113	156	147	64	178	129	188	135	112	580	125
ASV38	217	47	238	256	338	119	412	92	163	138	85	69	29
ASV39	83	45	146	243	236	85	257	181	336	167	133	151	64
ASV40	151	0	262	238	257	111	309	136	293	181	133	0	0
ASV41	3	132	0	0	2	0	6	10	17	13	6	221	1555
ASV43	79	0	357	315	264	81	197	169	244	113	114	0	2
ASV44	41	146	204	341	239	87	183	119	220	153	102	79	18
ASV46	164	17	136	126	146	119	232	215	281	237	171	0	39
ASV47	134	0	249	329	289	81	268	158	161	125	86	0	0
ASV48	144	7	112	191	152	126	258	259	265	214	136	0	0
ASV49	94	11	168	166	182	51	274	190	332	199	167	10	3
ASV50	197	46	62	41	70	104	285	167	319	246	285	0	0
ASV51	68	94	121	196	154	73	199	139	185	195	123	247	0
ASV52	108	0	153	186	174	110	309	171	226	193	121	0	25
ASV53	82	7	106	135	164	93	186	178	378	248	189	0	0
ASV54	55	0	275	371	374	79	182	78	148	120	74	0	0
ASV55	115	98	106	103	117	115	210	119	187	105	137	153	177
ASV56	31	61	279	340	399	52	115	93	125	54	68	57	52
ASV57	163	0	137	174	211	118	263	105	240	117	80	50	43
ASV58	91	0	116	75	74	106	241	171	323	228	161	64	40
ASV59	27	24	184	245	264	34	228	168	215	128	84	52	36
ASV60	59	29	172	222	237	52	245	134	192	100	107	34	4
ASV61	49	22	128	178	172	52	171	190	263	154	169	38	0
ASV62	84	0	131	118	146	67	259	180	290	152	131	0	0
ASV63	46	57	130	139	165	53	153	148	242	135	135	41	48
ASV64	107	70	140	183	164	68	177	140	152	116	66	29	45
ASV65	90	0	106	147	131	73	138	173	251	192	145	0	0
ASV66	0	40	196	282	252	16	85	120	162	75	59	41	43
ASV67	139	173	92	76	95	67	154	65	138	125	92	0	144
ASV68	59	75	45	66	48	58	126	76	121	125	106	221	213
ASV69	89	0	106	163	149	60	198	117	181	154	75	0	31
ASV70	78	121	65	131	128	106	86	69	92	87	81	135	133
ASV71	95	0	69	83	93	76	182	170	223	184	132	0	0
ASV72	63	8	105	181	157	23	208	148	144	149	109	0	0
ASV73	42	67	114	155	102	52	143	126	170	144	110	45	20
ASV74	50	6	130	150	196	75	162	128	171	113	81	9	17
ASV75	27	0	198	271	251	40	87	105	147	84	63	0	0
ASV76	110	117	85	101	143	59	121	109	107	91	81	96	38
ASV77	71	0	124	113	150	50	161	130	183	137	122	0	14
ASV78	86	72	111	107	100	97	155	68	168	103	91	37	23
ASV79	124	22	117	129	210	71	163	51	111	82	64	39	31
ASV80	0	0	209	183	179	0	113	124	184	132	82	0	0
ASV81	139	0	39	0	0	77	183	135	219	191	199	0	0
ASV82	111	52	36	51	42	54	137	83	161	141	105	171	25
ASV83	38	144	0	0	20	39	73	30	118	58	47	199	378
ASV84	55	0	144	201	153	41	99	112	135	88	79	0	0
ASV85	0	0	176	171	156	37	72	128	133	118	112	0	0
ASV86	60	34	97	183	177	40	129	90	129	93	63	0	0
ASV87	36	0	196	223	182	41	76	78	127	60	36	0	0
ASV88	23	145	75	83	76	32	66	38	72	38	42	64	296
ASV89	96	0	69	90	83	59	146	99	187	135	81	3	0
ASV90	79	5	48	67	63	75	174	132	140	130	120	0	0
ASV91	48	43	85	128	82	29	106	78	161	78	91	104	0
ASV92	34	107	52	75	54	45	79	62	100	90	54	231	34
ASV93	50	0	78	65	49	53	152	91	178	135	119	35	0
ASV94	0	0	150	144	123	26	76	112	157	128	88	0	0
ASV95	99	0	88	140	134	74	120	73	131	83	58	0	0
ASV96	54	0	109	121	129	50	117	114	124	90	82	0	0
ASV97	85	0	86	62	68	39	96	125	150	169	106	0	0
ASV98	73	0	135	168	145	50	164	61	85	42	44	0	0
ASV99	101	0	57	34	0	64	173	101	197	115	120	0	0
ASV100	35	48	96	107	95	33	129	88	121	76	65	49	19
ASV101	47	89	79	74	90	40	133	50	91	86	53	63	63
ASV102	50	0	126	175	166	39	134	69	94	71	33	0	0
ASV103	72	0	74	113	167	93	206	58	63	44	56	0	0
ASV104	66	0	79	110	134	47	143	73	126	98	53	0	0
ASV105	14	11	142	169	217	0	37	81	69	67	77	29	12
ASV106	46	0	79	131	120	40	120	121	68	97	73	6	11
ASV107	43	47	63	93	81	46	98	92	125	76	71	77	0
ASV108	16	89	126	141	148	30	105	37	69	55	40	42	0
ASV109	0	146	63	68	114	0	83	32	80	50	39	66	155
ASV110	107	0	90	125	155	56	172	54	52	0	60	0	0
ASV112	61	0	97	65	90	65	142	91	125	76	57	0	0
ASV113	70	19	52	66	83	71	123	109	106	77	91	0	0
ASV114	86	0	46	43	54	32	99	84	151	146	118	6	0
ASV115	73	0	70	114	129	61	143	54	105	75	37	0	0
ASV116	46	0	70	118	105	48	155	93	96	71	57	0	0
ASV117	28	15	70	112	84	25	103	78	109	77	71	68	17
ASV118	68	8	59	52	52	26	134	141	116	109	90	0	0
ASV119	38	4	82	48	53	26	78	125	153	103	128	5	2
ASV120	6	92	87	117	152	29	59	47	74	48	23	75	27
ASV121	0	30	83	83	93	0	117	104	122	100	64	38	0
ASV122	0	34	0	0	0	0	0	0	0	9	9	83	693
ASV123	42	82	0	40	0	0	34	60	75	54	55	190	194
ASV124	23	0	80	112	102	23	106	77	148	71	72	0	0
ASV125	46	28	48	41	43	48	106	80	98	81	70	47	69
ASV126	54	0	91	103	125	49	121	90	70	44	32	0	0
ASV127	33	30	45	29	29	47	97	70	136	83	78	30	71
ASV128	47	49	55	52	76	36	71	45	62	59	67	66	89
ASV129	54	0	75	83	108	69	104	49	83	72	70	0	0
ASV130	0	0	90	87	120	81	92	81	82	83	51	0	0
ASV131	36	14	100	80	80	42	69	104	98	92	48	0	0
ASV132	96	0	0	95	79	0	88	90	149	83	82	0	0
ASV133	46	46	37	49	76	31	54	85	82	56	47	130	21
ASV134	0	0	107	108	129	0	71	105	112	73	53	0	0
ASV135	65	0	61	50	65	29	78	95	143	82	85	0	0
ASV136	0	24	112	158	200	16	41	42	41	19	31	34	34
ASV137	42	0	86	42	71	29	118	45	148	81	84	0	0
ASV138	39	13	44	41	76	40	86	63	95	64	58	95	27
ASV139	33	38	44	55	57	25	69	77	76	68	76	98	22
ASV140	53	0	65	64	61	33	83	72	176	58	72	0	0
ASV141	36	11	42	98	89	38	116	70	100	71	44	21	0
ASV142	66	0	73	81	80	30	108	64	90	76	60	0	0
ASV143	64	0	75	88	92	49	94	100	65	58	36	0	0
ASV144	73	0	75	0	66	45	144	87	93	68	38	29	0
ASV145	49	28	56	27	32	27	102	84	139	84	78	4	0
ASV146	53	10	61	72	73	44	101	77	100	47	61	4	0
ASV147	56	0	44	44	38	28	102	58	131	88	102	0	0
ASV148	31	19	49	56	58	44	79	45	59	55	53	97	31
ASV149	0	0	94	141	131	0	67	76	56	58	51	0	0
ASV150	35	0	67	123	79	30	84	72	75	54	51	0	0
ASV151	39	20	35	31	33	43	105	43	78	74	48	21	87
ASV152	61	70	71	40	45	33	83	34	77	58	50	11	18
ASV153	52	12	34	59	63	31	109	61	85	85	56	0	0
ASV154	17	0	92	72	89	30	70	53	63	65	46	30	0
ASV155	0	0	80	113	97	0	0	82	91	76	82	0	0
ASV156	33	13	35	22	38	18	73	85	125	100	75	0	0
ASV157	29	0	37	32	69	56	86	65	102	33	39	50	0
ASV158	16	0	79	88	77	22	74	32	103	56	49	0	0
ASV159	37	0	83	45	46	0	97	91	76	62	58	0	0
ASV160	23	0	41	52	69	23	75	59	101	81	70	0	0
ASV161	64	28	60	67	69	38	54	39	48	55	33	36	0
ASV162	50	0	39	59	84	33	108	59	49	72	38	0	0
ASV163	20	62	27	16	12	8	38	37	41	27	31	163	103
ASV164	21	0	95	86	33	36	80	59	62	62	36	14	0
ASV165	44	8	49	74	86	40	71	53	56	38	53	0	0
ASV166	25	0	58	90	82	25	80	63	82	38	26	0	0
ASV167	43	0	54	33	32	43	105	44	80	63	58	0	0
ASV168	47	0	59	82	57	50	71	51	53	40	38	0	0
ASV169	44	0	68	66	59	29	77	47	57	42	49	8	0
ASV170	32	0	62	78	106	17	65	43	65	38	36	0	0
ASV171	0	0	58	119	64	0	47	58	27	36	49	84	0
ASV172	13	11	47	60	48	14	48	65	80	41	33	40	38
ASV173	16	51	33	23	28	17	62	23	57	30	18	68	109
ASV174	32	0	28	54	52	26	86	63	78	46	66	0	0
ASV176	28	0	44	64	43	0	63	68	87	58	45	16	0
ASV177	43	7	54	32	34	35	79	43	49	74	61	0	0
ASV178	24	0	32	50	47	20	70	66	88	68	28	0	0
ASV179	25	7	46	68	62	19	65	65	57	38	36	0	0
ASV180	19	21	49	49	49	9	60	51	77	41	24	28	11
ASV181	23	0	31	55	84	33	50	27	58	47	35	14	30
ASV182	39	0	36	46	41	33	77	30	76	63	44	0	0
ASV183	35	0	0	39	40	44	64	55	86	58	62	0	0
ASV184	21	85	26	35	37	24	60	38	23	45	27	61	0
ASV185	46	0	21	27	35	27	72	75	81	52	44	0	0
ASV188	48	28	46	35	82	30	32	24	42	32	22	19	27
ASV189	33	0	39	36	40	18	58	55	68	66	47	6	0
ASV190	23	0	76	83	103	10	46	23	52	26	23	0	0
ASV191	0	0	51	83	89	0	57	45	79	0	32	26	0
ASV192	34	0	56	78	57	0	41	43	58	40	53	0	0
ASV193	36	0	33	28	28	25	71	58	84	48	44	0	0
ASV194	41	0	65	64	66	16	66	55	36	23	22	0	0
ASV195	27	0	49	41	43	13	59	40	65	56	29	6	24
ASV196	54	0	46	32	30	20	56	47	66	53	46	0	0
ASV197	11	7	68	69	38	14	69	22	60	30	61	0	0
ASV198	0	3	72	86	72	0	58	49	39	37	33	0	0
ASV199	26	0	78	70	68	36	58	31	27	20	30	2	0
ASV200	25	31	0	0	42	26	79	43	72	52	48	28	0
ASV201	0	36	66	101	106	0	28	0	29	0	0	45	34
ASV202	20	0	56	59	73	20	41	57	50	37	28	0	0
ASV203	29	13	22	28	30	22	57	67	74	47	49	0	0
ASV204	39	0	29	53	73	31	63	33	41	44	30	0	0
ASV205	32	0	65	60	71	0	61	24	38	34	32	0	19
ASV206	14	52	25	13	23	15	40	28	40	48	36	49	52
ASV208	0	18	39	50	52	17	39	23	18	14	0	107	45
ASV209	26	0	48	35	28	21	66	35	44	61	54	0	0
ASV211	0	0	81	109	102	0	0	68	56	0	0	0	0
ASV212	33	0	43	36	56	33	47	49	32	51	29	6	0
ASV213	54	0	27	35	38	24	51	25	59	57	44	0	0
ASV214	23	6	40	60	73	21	76	27	26	30	25	6	0
ASV215	0	0	55	70	78	0	53	34	35	39	39	0	0
ASV216	20	0	34	28	32	19	59	57	75	42	35	0	0
ASV218	0	0	0	66	71	0	72	68	68	54	0	0	0
ASV219	29	0	50	88	54	26	52	31	25	24	16	0	0
ASV220	0	0	34	0	39	25	38	31	58	52	48	70	0
ASV221	24	0	51	67	57	11	21	39	60	41	21	0	0
ASV223	11	0	31	41	53	21	78	34	61	27	24	0	9
ASV224	28	0	0	71	52	26	40	29	52	51	39	0	0
ASV225	15	10	47	57	46	14	34	40	49	41	28	4	3
ASV226	20	64	25	0	27	0	67	38	39	29	23	17	35
ASV227	40	0	26	17	19	20	64	47	55	52	41	0	0
ASV228	33	13	36	20	43	19	59	43	45	34	31	5	0
ASV229	36	0	0	63	55	31	66	0	53	39	35	0	0
ASV230	51	10	38	22	20	14	29	45	54	44	44	5	0
ASV231	30	0	39	51	65	20	61	33	32	22	23	0	0
ASV232	0	0	70	60	56	0	26	45	73	45	0	0	0
ASV233	0	0	47	64	68	0	74	47	75	0	0	0	0
ASV234	0	0	0	51	53	22	57	48	60	43	39	2	0
ASV236	43	0	0	0	0	28	81	43	83	50	44	0	0
ASV237	23	0	22	36	31	36	63	30	56	37	34	0	0
ASV238	0	0	0	0	0	0	0	0	2	0	3	8	354
ASV239	10	0	27	43	58	28	51	41	54	27	24	0	0
ASV240	15	13	31	62	37	9	34	34	35	26	23	18	20
ASV241	0	0	48	62	67	16	42	29	50	25	18	0	0
ASV242	0	42	0	0	0	0	0	0	0	10	0	28	274
ASV243	7	0	33	74	52	20	74	31	26	16	20	0	0
ASV244	8	0	56	73	49	11	41	31	40	20	20	0	0
ASV245	27	0	20	24	26	28	74	24	52	30	35	4	0
ASV246	26	0	51	66	0	34	48	0	52	35	30	0	0
ASV247	9	30	32	20	22	13	28	27	41	30	28	31	26
ASV248	45	0	33	0	0	28	39	20	74	50	46	0	0
ASV249	22	8	26	19	23	22	36	37	58	51	31	0	0
ASV250	30	0	33	0	0	21	39	30	36	56	57	25	0
ASV252	0	86	0	0	0	0	0	0	0	0	0	50	190
ASV253	0	19	64	48	87	0	19	18	26	0	0	28	14
ASV254	11	0	35	48	51	20	40	42	45	0	28	0	0
ASV255	26	0	31	38	40	27	64	18	25	21	28	0	0
ASV256	21	0	30	50	50	14	48	34	23	26	19	0	0
ASV257	20	0	20	24	30	0	54	29	72	28	36	0	0
ASV258	26	0	29	0	19	24	68	37	42	41	24	0	0
ASV259	32	0	20	40	31	19	41	36	44	22	24	0	0
ASV260	16	0	34	36	43	0	51	26	41	29	31	0	0
ASV261	0	0	55	47	55	18	25	51	44	0	0	6	0
ASV262	16	0	24	49	33	12	43	39	33	18	25	7	0
ASV263	0	0	42	64	0	0	57	0	66	31	39	0	0
ASV264	32	0	15	0	31	13	55	34	51	47	20	0	0
ASV265	13	0	40	28	29	17	52	34	47	18	18	0	0
ASV266	23	0	28	24	31	15	25	28	38	47	36	0	0
ASV267	29	2	24	30	30	13	55	24	33	25	28	0	0
ASV268	17	3	36	23	18	12	30	20	69	32	32	0	0
ASV269	17	0	0	27	38	25	50	43	35	30	25	0	0
ASV270	0	0	52	66	44	0	0	55	44	0	28	0	0
ASV271	8	0	20	24	20	23	48	45	59	26	15	0	0
ASV273	0	0	32	41	0	36	61	36	46	33	0	0	0
ASV275	0	0	72	68	95	0	0	0	0	0	45	0	0
ASV276	31	0	42	26	31	18	53	25	20	20	12	0	0
ASV277	12	2	12	18	18	10	37	30	56	34	46	0	0
ASV278	0	0	36	58	39	0	39	20	37	19	25	0	0
ASV279	0	0	0	0	47	0	43	47	57	42	35	0	0
ASV280	0	0	71	82	79	0	0	38	0	0	0	0	0
ASV281	0	25	30	0	28	0	18	27	36	41	24	20	15
ASV282	23	0	0	24	25	9	45	33	37	33	27	3	0
ASV283	18	0	27	29	28	12	21	28	44	27	23	0	0
ASV284	8	0	37	61	61	14	20	18	13	14	10	0	0
ASV286	0	0	23	30	32	13	27	27	39	21	18	22	4
ASV287	0	0	0	18	18	0	47	35	63	26	48	0	0
ASV288	0	0	53	98	101	0	0	0	0	0	0	0	0
ASV289	0	0	0	70	0	0	0	62	82	0	36	0	0
ASV291	15	0	10	10	6	12	31	38	44	39	35	0	0
ASV292	0	22	0	45	42	0	0	43	45	30	0	0	13
ASV293	36	0	0	0	0	0	36	34	50	41	42	0	0
ASV294	0	0	0	47	0	0	49	41	54	48	0	0	0
ASV295	13	7	18	12	16	20	32	15	63	20	22	0	0
ASV296	5	0	18	31	29	4	36	25	26	23	21	0	19
ASV297	22	0	15	17	0	3	39	32	48	22	36	0	0
ASV298	3	16	24	21	21	15	22	19	19	24	20	6	21
ASV299	0	0	27	12	18	11	34	34	50	21	24	0	0
ASV300	0	25	17	13	24	9	24	8	17	14	0	79	0
ASV301	0	0	0	46	57	0	28	0	67	32	0	0	0
ASV302	10	9	11	19	18	9	25	25	38	28	19	18	0
ASV303	0	0	35	41	47	0	0	26	52	26	2	0	0
ASV304	11	8	31	29	32	0	15	26	42	13	17	3	0
ASV305	0	0	20	42	33	14	28	34	22	15	19	0	0
ASV306	33	0	0	0	0	0	30	40	52	34	34	0	0
ASV307	0	0	31	47	21	0	0	36	34	34	19	0	0
ASV308	0	0	0	42	47	0	0	46	55	0	32	0	0
ASV309	16	0	0	29	19	11	23	26	37	46	14	0	0
ASV310	14	0	11	15	14	11	25	15	48	33	34	0	0
ASV311	16	0	11	0	8	16	55	18	51	24	20	0	0
ASV312	34	0	0	0	49	0	52	0	50	0	33	0	0
ASV313	17	37	14	21	14	0	15	25	17	9	18	5	25
ASV314	16	0	21	16	35	18	35	11	12	17	13	11	12
ASV315	0	0	17	0	16	19	38	42	28	25	30	0	0
ASV316	22	0	10	18	14	5	17	28	44	38	18	0	0
ASV317	20	0	19	26	16	18	37	0	26	15	14	4	17
ASV318	9	9	20	29	21	6	28	16	16	17	15	0	25
ASV319	0	32	0	0	0	0	26	20	0	16	0	29	86
ASV321	0	54	36	0	48	0	44	0	0	0	0	26	0
ASV322	0	0	24	34	18	17	23	22	21	16	19	13	0
ASV323	26	0	14	10	18	18	21	26	28	26	19	0	0
ASV324	0	15	0	12	6	5	10	0	19	9	0	23	107
ASV325	0	0	0	0	23	0	38	0	53	50	42	0	0
ASV326	14	6	24	22	18	6	28	14	32	18	8	15	0
ASV327	7	0	25	44	34	0	16	13	12	12	10	30	0
ASV328	0	53	0	0	0	0	0	0	0	0	0	36	110
ASV329	0	20	16	19	27	0	0	75	40	0	0	0	0
ASV331	3	0	28	16	26	3	22	29	19	35	14	0	0
ASV332	0	0	0	0	0	0	41	37	65	0	48	0	0
ASV333	9	16	15	13	10	8	19	18	19	18	27	12	5
ASV334	15	0	14	34	15	12	20	20	29	14	12	0	0
ASV335	18	14	0	0	0	22	53	15	14	22	25	0	0
ASV336	7	56	0	0	8	0	18	8	0	7	0	23	55
ASV337	0	0	14	15	20	0	29	32	30	20	20	0	0
ASV338	21	0	26	19	27	16	0	1	27	26	15	0	0
ASV340	17	0	17	0	25	18	26	23	0	30	19	0	0
ASV341	0	0	0	0	56	0	0	58	59	0	0	0	0
ASV342	21	0	17	19	23	0	35	17	14	14	12	0	0
ASV343	10	0	25	30	25	0	11	24	20	20	7	0	0
ASV344	0	0	0	47	31	0	32	0	38	23	0	0	0
ASV345	12	6	12	12	9	16	21	24	23	14	21	0	0
ASV346	7	0	17	18	11	0	22	19	16	27	27	6	0
ASV347	0	0	0	0	72	0	40	28	30	0	0	0	0
ASV348	9	0	19	0	18	14	27	13	47	0	15	7	0
ASV349	6	0	15	19	17	0	25	17	26	25	16	3	0
ASV352	0	0	48	0	44	0	49	26	0	0	0	0	0
ASV353	17	0	0	0	0	14	20	23	34	32	26	0	0
ASV354	9	0	38	31	26	8	26	0	16	12	0	0	0
ASV355	0	0	24	37	34	0	0	23	16	0	25	7	0
ASV356	4	76	0	3	3	0	0	0	0	0	5	35	38
ASV357	12	0	10	14	0	12	37	16	41	9	0	7	5
ASV358	0	0	17	11	22	0	24	22	49	0	18	0	0
ASV359	20	0	19	0	0	9	28	17	39	15	15	0	0
ASV360	14	21	9	0	9	0	12	0	20	12	22	28	15
ASV361	14	0	23	0	0	0	25	0	39	37	23	0	0
ASV362	12	0	0	10	17	12	20	18	16	30	26	0	0
ASV364	10	39	9	0	0	0	20	16	11	22	17	13	0
ASV365	9	0	12	0	16	11	15	18	34	29	13	0	0
ASV366	8	0	14	24	22	3	12	20	22	14	18	0	0
ASV367	19	0	39	19	23	0	15	0	27	14	0	0	0
ASV368	0	0	23	33	34	0	23	0	17	14	12	0	0
ASV369	23	0	16	12	18	0	0	29	0	34	23	0	0
ASV370	4	10	14	12	20	8	12	4	30	0	6	26	8
ASV371	0	0	18	32	0	16	0	17	43	0	28	0	0
ASV372	19	0	31	0	0	21	43	0	23	15	0	0	0
ASV374	0	0	5	16	14	14	16	11	27	26	20	0	0
ASV375	6	0	14	7	5	8	23	16	24	16	29	0	0
ASV376	0	8	0	53	66	21	0	0	0	0	0	0	0
ASV377	0	0	0	0	72	0	0	0	74	0	0	0	0
ASV378	11	7	0	0	0	0	27	13	25	15	27	19	0
ASV379	0	0	0	32	36	0	36	0	40	0	0	0	0
ASV380	4	0	18	23	16	7	26	17	9	10	0	13	0
ASV381	0	0	26	23	23	0	16	0	21	15	11	8	0
ASV383	14	0	0	0	61	15	0	51	0	0	0	0	0
ASV384	16	0	20	0	8	5	26	17	19	12	17	0	0
ASV386	12	0	10	9	11	11	27	14	24	19	0	0	0
ASV387	0	17	0	0	0	0	0	0	0	0	9	31	78
ASV388	13	0	0	8	16	0	34	18	19	19	7	0	0
ASV389	5	0	16	14	7	4	16	15	14	9	13	9	12
ASV390	9	0	11	6	9	9	24	7	25	14	19	0	0
ASV391	8	0	14	12	7	10	23	4	20	23	12	0	0
ASV392	43	0	44	0	0	0	0	28	0	0	17	0	0
ASV393	0	0	7	9	9	9	24	19	32	12	9	0	0
ASV394	12	0	13	24	18	0	0	19	14	12	0	16	0
ASV395	0	23	0	27	0	0	0	0	32	0	0	33	13
ASV396	0	0	0	0	43	0	47	0	38	0	0	0	0
ASV397	0	0	25	24	0	13	33	0	22	10	0	0	0
ASV398	0	0	0	0	21	0	28	0	36	19	23	0	0
ASV399	19	0	0	0	0	0	25	14	19	31	18	0	0
ASV400	15	0	0	0	0	0	16	35	29	17	14	0	0
ASV402	0	0	41	0	20	0	33	8	23	0	0	0	0
ASV403	8	0	0	14	10	0	14	12	0	0	0	17	49
ASV404	8	0	0	4	0	4	24	18	25	28	12	0	0
ASV405	17	0	0	11	0	12	27	20	19	16	0	0	0
ASV406	8	0	9	7	6	5	15	7	22	21	22	0	0
ASV407	0	21	0	0	0	0	13	0	22	0	0	22	42
ASV408	0	0	11	7	8	0	24	12	15	14	27	2	0
ASV409	0	0	19	27	20	0	14	11	15	6	6	0	0
ASV410	10	0	20	0	41	26	0	20	0	0	0	0	0
ASV411	6	0	12	0	11	7	24	19	7	0	16	10	5
ASV412	3	0	10	11	11	9	10	13	19	21	9	0	0
ASV413	0	24	11	0	0	0	35	14	0	32	0	0	0
ASV415	0	6	0	0	8	11	14	10	19	4	8	19	16
ASV416	14	0	13	17	21	0	23	7	11	8	0	0	0
ASV417	0	0	13	10	29	8	23	6	7	9	8	0	0
ASV418	0	0	0	0	0	0	44	0	38	0	0	22	9
ASV420	11	0	0	9	9	9	18	6	28	11	9	0	0
ASV421	0	0	0	0	0	0	0	0	0	0	0	8	102
ASV423	5	0	12	10	7	2	17	7	26	13	9	0	0
ASV424	0	0	22	17	23	0	24	0	22	0	0	0	0
ASV425	7	0	13	0	13	9	33	8	13	8	0	0	0
ASV429	0	0	0	17	26	0	16	13	16	0	16	0	0
ASV430	6	0	0	13	14	6	19	7	11	12	15	0	0
ASV431	0	0	24	17	0	0	0	10	27	11	0	14	0
ASV433	0	19	10	0	0	8	0	0	26	12	6	0	20
ASV434	0	0	24	28	28	9	0	0	0	0	11	0	0
ASV435	11	0	13	19	0	0	20	19	0	17	0	0	0
ASV436	3	0	5	8	6	0	14	16	23	14	10	0	0
ASV437	5	8	0	0	0	0	15	13	13	10	0	11	23
ASV438	0	0	0	59	0	0	0	39	0	0	0	0	0
ASV439	10	0	9	8	12	6	9	18	7	15	3	0	0
ASV440	0	0	25	31	0	0	0	14	26	0	0	0	0
ASV442	0	0	0	29	0	0	28	0	17	21	0	0	0
ASV443	17	0	0	0	0	16	32	0	15	13	0	0	0
ASV444	0	57	0	0	0	0	10	0	4	3	3	16	0
ASV445	0	0	0	16	11	0	17	15	14	10	10	0	0
ASV446	0	0	0	0	0	0	13	19	40	21	0	0	0
ASV447	0	57	0	0	0	0	0	0	0	0	0	35	0
ASV448	0	0	7	20	15	0	11	8	7	10	14	0	0
ASV449	0	0	10	9	6	3	7	9	15	15	16	0	0
ASV450	0	0	0	0	0	15	32	0	43	0	0	0	0
ASV452	14	16	0	0	0	9	36	0	0	14	0	0	0
ASV453	7	0	0	0	8	6	15	11	16	12	14	0	0
ASV454	7	0	7	19	12	3	16	13	7	0	5	0	0
ASV455	4	0	0	11	9	5	20	12	8	5	14	0	0
ASV456	8	0	10	0	18	4	10	19	6	12	0	0	0
ASV457	0	11	11	0	0	0	16	0	15	0	16	18	0
ASV458	0	0	0	8	15	8	6	14	13	15	7	0	0
ASV460	13	0	0	8	19	0	17	7	0	14	0	7	0
ASV461	0	70	0	0	0	0	0	0	15	0	0	0	0
ASV463	0	0	0	0	0	8	15	0	38	0	24	0	0
ASV464	15	0	10	0	9	0	0	12	0	38	0	0	0
ASV465	5	0	0	0	16	0	16	3	29	9	6	0	0
ASV466	7	0	0	11	14	0	6	10	6	16	12	0	0
ASV467	6	0	0	0	0	0	10	7	9	27	23	0	0
ASV468	0	0	0	0	0	0	0	0	33	16	33	0	0
ASV469	0	0	0	0	0	0	34	0	46	0	0	0	0
ASV470	4	7	0	16	12	0	11	15	5	4	5	0	0
ASV472	0	0	0	9	9	0	4	9	10	21	17	0	0
ASV473	0	0	0	0	0	0	48	31	0	0	0	0	0
ASV474	4	0	0	0	0	5	0	19	9	6	4	3	28
ASV475	0	0	9	0	0	0	12	23	16	7	11	0	0
ASV476	26	0	0	23	0	0	0	28	0	0	0	0	0
ASV477	0	0	0	0	0	0	0	0	0	0	0	10	66
ASV478	14	0	0	0	0	12	18	12	18	0	0	0	0
ASV479	0	0	24	27	23	0	0	0	0	0	0	0	0
ASV480	0	13	0	0	0	0	0	0	0	0	0	11	49
ASV481	0	0	0	19	0	0	33	0	20	0	0	0	0
ASV482	13	14	0	0	0	0	23	0	0	9	0	0	11
ASV483	7	0	0	0	0	0	20	12	23	8	0	0	0
ASV484	5	0	0	0	0	0	10	8	5	26	16	0	0
ASV485	12	0	0	0	0	0	15	9	15	13	5	0	0
ASV486	0	0	9	12	11	0	19	0	0	18	0	0	0
ASV487	0	0	0	0	9	0	12	11	12	11	14	0	0
ASV490	0	3	0	0	0	0	0	0	9	0	0	23	31
ASV491	0	0	14	3	14	5	7	0	6	11	6	0	0
ASV492	0	0	0	12	6	8	6	5	13	8	8	0	0
ASV493	0	0	10	17	15	0	0	16	0	0	7	0	0
ASV494	0	0	9	14	10	5	10	4	5	4	3	0	0
ASV495	0	0	0	10	0	12	0	0	29	13	0	0	0
ASV496	0	0	0	0	7	0	15	0	13	15	14	0	0
ASV497	0	0	0	0	0	0	0	31	33	0	0	0	0
ASV498	10	0	0	5	7	0	9	8	0	8	16	0	0
ASV499	0	0	13	0	0	0	7	7	17	0	19	0	0
ASV501	0	0	0	20	0	0	15	0	28	0	0	0	0
ASV502	6	0	0	0	8	6	24	0	0	0	18	0	0
ASV503	0	0	0	0	0	0	27	0	35	0	0	0	0
ASV505	0	0	0	22	0	0	27	0	12	0	0	0	0
ASV506	0	0	0	0	3	5	11	9	22	0	11	0	0
ASV507	0	0	0	0	0	0	0	0	0	0	0	0	61
ASV508	3	0	5	16	11	8	11	6	0	0	0	0	0
ASV509	0	0	0	0	0	0	33	0	27	0	0	0	0
ASV510	0	0	18	13	14	5	0	0	0	0	9	0	0
ASV511	0	0	0	0	0	0	0	18	23	0	18	0	0
ASV512	24	0	9	0	0	0	11	0	14	0	0	0	0
ASV513	0	0	23	0	20	0	0	0	0	15	0	0	0
ASV515	0	0	0	0	6	0	0	14	0	23	15	0	0
ASV516	0	0	0	0	0	0	0	0	26	17	15	0	0
ASV517	4	0	4	8	5	3	6	3	9	5	10	0	0
ASV518	0	0	6	0	0	4	10	14	8	6	9	0	0
ASV519	0	0	0	0	0	0	0	0	5	0	0	8	44
ASV520	40	0	0	0	0	0	0	0	0	0	0	16	0
ASV521	10	0	7	0	0	0	15	0	14	0	10	0	0
ASV522	0	23	0	0	0	0	0	0	0	0	0	0	33
ASV523	0	0	7	6	13	0	9	3	14	4	0	0	0
ASV524	0	0	0	13	17	0	12	0	0	14	0	0	0
ASV525	0	0	0	0	16	0	0	13	0	0	0	0	27
ASV526	0	0	0	0	0	0	48	0	0	0	0	0	8
ASV527	6	0	0	0	5	0	8	5	14	12	5	0	0
ASV529	0	0	0	17	9	0	6	0	7	5	11	0	0
ASV530	0	0	0	0	0	0	29	8	7	0	11	0	0
ASV531	7	0	0	0	10	10	8	0	2	8	9	0	0
ASV532	0	6	0	5	10	0	11	0	13	9	0	0	0
ASV533	0	0	12	0	0	0	17	0	0	0	0	23	2
ASV534	0	0	0	2	2	10	11	7	5	11	6	0	0
ASV535	29	0	0	0	0	0	0	24	0	0	0	0	0
ASV536	6	0	8	0	0	0	0	13	16	10	0	0	0
ASV537	5	0	5	7	6	0	12	6	12	0	0	0	0
ASV538	0	7	0	0	0	0	14	0	21	11	0	0	0
ASV539	0	0	0	29	0	0	0	24	0	0	0	0	0
ASV540	0	0	0	0	7	0	14	9	6	7	10	0	0
ASV541	0	19	0	0	0	0	0	0	0	0	0	0	33
ASV542	0	0	11	0	11	0	5	0	15	10	0	0	0
ASV543	0	0	0	0	0	0	27	0	0	25	0	0	0
ASV544	0	0	0	0	0	0	17	0	23	0	12	0	0
ASV545	9	0	16	0	7	0	0	0	0	10	9	0	0
ASV548	0	0	0	0	0	0	9	13	17	0	12	0	0
ASV551	0	7	0	0	0	7	7	5	6	7	10	0	0
ASV552	5	0	13	0	0	0	3	8	6	0	12	0	0
ASV553	4	0	0	0	0	8	8	8	10	9	0	0	0
ASV554	0	10	0	0	0	0	5	0	0	0	0	18	14
ASV555	0	0	24	0	0	0	23	0	0	0	0	0	0
ASV556	0	0	22	0	25	0	0	0	0	0	0	0	0
ASV557	0	0	0	0	0	0	0	0	0	0	0	0	47
ASV558	0	17	0	9	0	0	0	6	0	0	14	0	0
ASV559	0	0	0	18	0	0	7	14	7	0	0	0	0
ASV560	0	0	0	12	7	0	0	13	7	7	0	0	0
ASV562	0	0	0	0	3	0	6	5	11	6	10	5	0
ASV563	0	0	0	0	0	11	0	0	19	11	0	5	0
ASV565	0	0	0	0	0	3	5	3	6	8	10	6	5
ASV566	0	0	15	0	11	0	8	11	0	0	0	0	0
ASV567	0	0	0	9	0	0	0	16	0	10	5	0	5
ASV568	0	0	0	0	24	0	0	0	21	0	0	0	0
ASV569	0	0	0	0	13	0	0	0	13	0	19	0	0
ASV571	3	0	6	3	7	4	4	3	5	0	9	0	0
ASV573	0	0	5	4	4	8	10	0	7	6	0	0	0
ASV574	0	0	0	27	0	0	17	0	0	0	0	0	0
ASV575	0	0	0	6	0	0	6	8	7	10	7	0	0
ASV576	0	0	0	0	0	13	0	0	21	0	10	0	0
ASV577	0	0	0	0	0	4	0	0	25	0	0	0	15
ASV578	0	0	0	0	0	0	0	0	44	0	0	0	0
ASV579	0	10	0	0	0	0	0	0	0	0	0	16	17
ASV581	0	0	0	10	0	0	14	0	19	0	0	0	0
ASV582	0	0	0	0	13	0	0	17	13	0	0	0	0
ASV583	0	0	0	0	0	0	8	0	18	0	10	7	0
ASV585	4	0	0	0	0	0	4	11	9	9	5	0	0
ASV586	0	0	9	0	15	0	0	0	18	0	0	0	0
ASV587	0	0	0	7	0	0	11	6	10	8	0	0	0
ASV590	0	0	0	0	0	0	0	0	0	0	0	42	0
ASV592	0	8	6	0	6	0	0	8	6	7	0	0	0
ASV593	0	0	5	0	0	0	9	6	11	5	5	0	0
ASV594	0	0	0	0	11	0	0	0	30	0	0	0	0
ASV596	4	0	4	8	0	0	10	4	7	0	3	0	0
ASV597	0	12	0	0	0	0	6	3	7	3	0	0	9
ASV598	0	2	5	7	5	0	0	0	0	16	5	0	0
ASV599	0	0	8	0	0	0	0	7	10	4	11	0	0
ASV600	0	0	7	4	0	4	0	4	11	3	7	0	0
ASV601	0	0	0	0	0	0	40	0	0	0	0	0	0
ASV602	0	0	0	0	0	0	7	9	0	11	13	0	0
ASV604	0	16	0	0	0	0	0	9	14	0	0	0	0
ASV607	0	0	0	0	0	14	0	0	25	0	0	0	0
ASV608	3	0	4	0	10	2	5	9	0	0	5	0	0
ASV609	3	0	0	0	6	3	6	8	3	5	4	0	0
ASV610	0	0	15	0	0	5	0	0	0	5	0	13	0
ASV611	0	0	8	2	7	0	3	6	4	8	0	0	0
ASV612	0	0	0	38	0	0	0	0	0	0	0	0	0
ASV614	0	0	0	0	0	0	0	0	0	0	0	38	0
ASV615	3	0	0	0	0	3	6	9	9	4	3	0	0
ASV616	0	5	0	12	10	0	6	0	4	0	0	0	0
ASV617	0	0	0	12	0	4	9	0	0	0	12	0	0
ASV618	0	0	0	9	0	10	0	9	0	9	0	0	0
ASV619	0	0	0	0	0	0	7	6	7	5	0	0	12
ASV620	0	0	0	0	0	0	0	14	0	0	23	0	0
ASV621	6	0	0	0	0	0	10	0	20	0	0	0	0
ASV622	0	22	0	0	14	0	0	0	0	0	0	0	0
ASV623	0	10	0	0	0	0	26	0	0	0	0	0	0
ASV624	0	0	13	23	0	0	0	0	0	0	0	0	0
ASV626	0	0	0	0	0	0	0	36	0	0	0	0	0
ASV627	0	0	0	0	0	0	0	0	0	0	0	0	36
ASV628	15	0	0	11	0	0	0	9	0	0	0	0	0
ASV629	5	0	0	0	7	0	5	4	4	0	10	0	0
ASV630	0	17	0	0	0	0	0	0	0	0	0	0	18
ASV631	0	0	0	0	0	0	11	0	15	9	0	0	0
ASV632	0	0	0	0	0	0	0	20	0	0	0	15	0
ASV633	0	0	0	0	0	0	0	0	35	0	0	0	0
ASV634	0	0	34	0	0	0	0	0	0	0	0	0	0
ASV636	0	0	10	0	12	0	0	0	0	0	8	4	0
ASV637	0	0	6	0	0	4	4	0	10	7	0	0	3
ASV638	0	0	0	18	0	0	0	0	16	0	0	0	0
ASV639	0	0	0	0	0	9	10	0	0	0	0	0	15
ASV640	0	0	0	0	0	0	8	0	0	6	9	0	11
ASV641	0	0	0	0	0	0	0	0	0	20	14	0	0
ASV642	0	0	0	0	0	0	0	0	0	0	0	34	0
ASV643	3	0	0	0	9	3	5	2	4	4	3	0	0
ASV644	0	4	0	0	0	0	0	0	22	0	0	0	7
ASV647	0	0	0	0	0	0	19	14	0	0	0	0	0
ASV648	0	0	17	0	2	0	0	0	13	0	0	0	0
ASV649	0	0	5	8	7	2	5	0	2	3	0	0	0
ASV650	0	0	5	7	0	0	3	7	10	0	0	0	0
ASV652	0	0	0	0	0	0	21	0	0	11	0	0	0
ASV655	0	0	0	0	0	0	0	0	0	17	15	0	0
ASV656	0	0	0	0	0	0	0	0	0	0	0	0	32
ASV657	5	0	11	0	0	4	5	0	0	0	6	0	0
ASV658	5	0	0	0	0	0	4	0	0	0	0	0	22
ASV659	3	0	5	0	0	0	5	0	11	4	3	0	0
ASV660	0	19	0	0	0	0	5	0	0	0	0	0	7
ASV661	0	0	0	0	15	0	16	0	0	0	0	0	0
ASV663	0	0	0	0	0	0	24	0	0	0	0	7	0
ASV665	0	0	0	0	0	0	0	0	0	13	0	18	0
ASV666	0	0	0	0	0	0	0	0	0	0	0	0	31
ASV667	0	12	11	0	0	0	7	0	0	0	0	0	0
ASV669	0	0	0	0	4	5	5	4	0	12	0	0	0
ASV670	0	0	0	0	0	0	8	0	6	10	6	0	0
ASV671	0	0	0	0	0	0	0	0	30	0	0	0	0
ASV672	8	0	5	5	0	0	0	0	5	0	6	0	0
ASV673	6	0	0	0	0	0	10	0	0	0	13	0	0
ASV674	0	7	0	0	0	0	0	0	0	0	0	7	15
ASV675	0	6	0	6	0	0	5	0	0	4	4	4	0
ASV676	0	0	0	0	29	0	0	0	0	0	0	0	0
ASV677	0	0	0	0	9	0	0	0	0	0	20	0	0
ASV678	6	0	0	0	0	0	0	0	22	0	0	0	0
ASV679	0	0	12	5	5	0	0	6	0	0	0	0	0
ASV680	0	0	6	0	0	0	17	5	0	0	0	0	0
ASV681	0	0	6	5	7	5	2	0	0	3	0	0	0
ASV682	0	0	5	0	0	0	6	0	6	6	5	0	0
ASV683	0	0	2	5	5	0	6	7	0	0	3	0	0
ASV684	0	0	0	0	12	0	0	0	0	5	11	0	0
ASV685	0	0	0	0	0	0	0	11	13	4	0	0	0
ASV686	0	0	0	0	0	0	0	9	0	19	0	0	0
ASV688	0	0	0	0	14	0	0	0	5	8	0	0	0
ASV689	0	0	0	0	0	0	0	0	27	0	0	0	0
ASV690	0	0	0	0	0	0	0	0	11	11	5	0	0
ASV691	4	0	0	0	0	0	0	0	0	4	0	6	12
ASV692	2	0	0	0	0	0	0	0	7	0	0	0	17
ASV693	0	26	0	0	0	0	0	0	0	0	0	0	0
ASV694	0	2	0	0	0	0	5	0	0	0	0	11	8
ASV695	0	0	3	0	0	0	0	5	5	6	7	0	0
ASV697	0	0	0	11	6	0	0	9	0	0	0	0	0
ASV698	0	0	0	0	0	0	4	0	0	2	0	12	8
ASV699	0	0	0	0	0	0	0	0	12	14	0	0	0
ASV700	5	0	7	0	6	0	0	0	0	0	7	0	0
ASV701	0	8	0	0	0	0	0	4	0	5	0	4	4
ASV702	0	0	4	2	0	0	6	6	7	0	0	0	0
ASV704	0	0	0	9	0	0	10	6	0	0	0	0	0
ASV705	0	0	0	0	0	0	25	0	0	0	0	0	0
ASV706	0	0	0	0	0	0	10	0	0	15	0	0	0
ASV707	0	0	0	0	0	0	10	0	0	15	0	0	0
ASV708	0	0	0	0	0	0	0	9	12	4	0	0	0
ASV709	0	0	0	0	0	0	0	4	0	14	7	0	0
ASV710	0	0	0	0	0	0	0	0	25	0	0	0	0
ASV711	0	0	0	0	0	0	0	0	0	0	0	13	12
ASV712	0	0	0	0	0	0	0	0	0	0	0	0	25
ASV713	0	0	0	0	0	0	0	0	0	0	0	0	25
ASV714	2	0	0	9	5	0	4	4	0	0	0	0	0
ASV716	0	0	7	0	9	2	0	0	6	0	0	0	0
ASV717	0	0	0	12	12	0	0	0	0	0	0	0	0
ASV718	0	0	0	0	3	0	7	6	8	0	0	0	0
ASV719	0	0	0	0	2	0	9	0	5	8	0	0	0
ASV721	0	0	0	0	0	0	0	0	24	0	0	0	0
ASV722	0	0	0	0	0	0	0	0	0	24	0	0	0
ASV723	0	0	0	0	0	0	0	0	0	0	0	0	24
ASV724	0	0	0	0	0	0	0	0	0	0	0	0	24
ASV725	0	0	0	0	0	0	0	0	0	0	0	0	24
ASV726	2	0	4	5	0	6	0	0	6	0	0	0	0
ASV727	0	0	23	0	0	0	0	0	0	0	0	0	0
ASV728	0	0	4	5	0	0	5	5	4	0	0	0	0
ASV729	0	0	0	0	11	0	0	0	12	0	0	0	0
ASV730	0	0	0	0	0	0	10	0	0	13	0	0	0
ASV731	0	0	0	0	0	0	0	0	0	14	9	0	0
ASV732	8	0	0	0	0	0	0	0	14	0	0	0	0
ASV733	2	0	0	0	7	0	0	0	10	0	3	0	0
ASV734	0	22	0	0	0	0	0	0	0	0	0	0	0
ASV735	0	11	0	0	0	0	0	11	0	0	0	0	0
ASV736	0	6	0	0	0	0	8	8	0	0	0	0	0
ASV737	0	0	0	6	0	0	0	0	8	8	0	0	0
ASV738	0	0	0	0	22	0	0	0	0	0	0	0	0
ASV740	0	0	0	0	0	0	3	0	0	11	8	0	0
ASV741	0	0	0	0	0	0	0	0	22	0	0	0	0
ASV742	0	0	0	0	0	0	0	0	22	0	0	0	0
ASV743	8	0	0	0	0	3	0	0	10	0	0	0	0
ASV747	0	0	0	0	0	0	0	0	13	0	8	0	0
ASV749	0	11	0	0	0	0	0	0	0	0	0	9	0
ASV750	0	0	8	12	0	0	0	0	0	0	0	0	0
ASV751	0	0	0	0	0	0	11	0	0	0	9	0	0
ASV752	0	0	0	0	0	0	0	14	6	0	0	0	0
ASV753	0	0	0	0	0	0	0	8	12	0	0	0	0
ASV754	0	0	0	0	0	0	0	0	12	0	8	0	0
ASV756	0	5	0	0	6	3	0	0	0	5	0	0	0
ASV757	0	5	3	0	4	0	0	0	0	0	0	7	0
ASV759	0	0	0	0	6	4	0	0	9	0	0	0	0
ASV760	0	0	0	0	0	0	0	19	0	0	0	0	0
ASV762	0	0	0	0	0	0	0	0	0	0	19	0	0
ASV763	0	0	0	0	0	0	0	0	0	0	0	4	15
ASV764	6	0	0	0	0	0	0	0	0	0	0	5	7
ASV765	0	0	0	11	0	0	4	0	0	3	0	0	0
ASV767	0	0	0	0	0	0	18	0	0	0	0	0	0
ASV768	0	0	0	0	0	0	10	0	0	0	8	0	0
ASV769	0	0	0	0	0	0	4	0	9	0	5	0	0
ASV770	0	0	0	0	0	0	0	11	7	0	0	0	0
ASV771	0	0	0	0	0	0	0	0	0	0	18	0	0
ASV774	0	0	0	0	0	0	0	0	0	0	0	0	18
ASV775	10	0	0	0	7	0	0	0	0	0	0	0	0
ASV776	4	0	0	6	0	0	0	0	7	0	0	0	0
ASV777	0	4	5	0	0	3	0	3	2	0	0	0	0
ASV779	0	0	0	0	4	0	0	0	0	0	0	0	13
ASV780	0	0	0	0	0	0	17	0	0	0	0	0	0
ASV781	0	0	0	0	0	0	5	0	12	0	0	0	0
ASV782	0	0	0	0	0	0	0	17	0	0	0	0	0
ASV784	0	0	0	0	0	0	0	0	17	0	0	0	0
ASV785	0	0	0	0	0	0	0	0	17	0	0	0	0
ASV786	0	0	0	0	0	0	0	0	17	0	0	0	0
ASV787	0	0	0	0	0	0	0	0	0	8	9	0	0
ASV788	0	0	0	0	0	0	0	0	0	0	17	0	0
ASV789	8	0	0	0	0	0	0	0	8	0	0	0	0
ASV790	3	0	0	0	0	0	5	0	8	0	0	0	0
ASV791	0	16	0	0	0	0	0	0	0	0	0	0	0
ASV792	0	0	16	0	0	0	0	0	0	0	0	0	0
ASV793	0	0	11	0	5	0	0	0	0	0	0	0	0
ASV796	0	0	0	0	0	7	0	0	0	0	9	0	0
ASV797	0	0	0	0	0	0	7	9	0	0	0	0	0
ASV798	0	0	0	0	0	0	6	10	0	0	0	0	0
ASV799	0	0	0	0	0	0	4	6	6	0	0	0	0
ASV800	0	0	0	0	0	0	0	16	0	0	0	0	0
ASV801	0	0	0	0	0	0	0	0	16	0	0	0	0
ASV802	0	0	0	0	0	0	0	0	16	0	0	0	0
ASV804	0	0	0	0	0	0	0	0	6	0	0	7	3
ASV806	0	0	0	0	0	0	0	0	0	0	0	0	16
ASV807	5	0	0	4	4	0	0	0	2	0	0	0	0
ASV809	0	6	0	0	0	0	0	0	0	0	0	0	9
ASV812	0	0	4	6	0	0	5	0	0	0	0	0	0
ASV814	0	0	0	7	0	0	0	8	0	0	0	0	0
ASV815	0	0	0	0	15	0	0	0	0	0	0	0	0
ASV816	0	0	0	0	0	15	0	0	0	0	0	0	0
ASV817	0	0	0	0	0	3	3	0	4	0	5	0	0
ASV818	0	0	0	0	0	0	15	0	0	0	0	0	0
ASV819	0	0	0	0	0	0	4	4	7	0	0	0	0
ASV820	0	0	0	0	0	0	0	15	0	0	0	0	0
ASV821	0	0	0	0	0	0	0	15	0	0	0	0	0
ASV822	0	0	0	0	0	0	0	0	0	15	0	0	0
ASV823	0	0	0	0	0	0	0	0	0	15	0	0	0
ASV824	0	0	0	0	0	0	0	0	0	8	7	0	0
ASV825	0	0	0	0	0	0	0	0	0	0	0	0	15
ASV826	0	14	0	0	0	0	0	0	0	0	0	0	0
ASV827	0	0	6	0	0	0	8	0	0	0	0	0	0
ASV829	0	0	0	6	0	0	0	0	0	0	8	0	0
ASV830	0	0	0	0	4	0	6	4	0	0	0	0	0
ASV831	0	0	0	0	0	4	0	0	0	6	4	0	0
ASV832	0	0	0	0	0	0	9	0	5	0	0	0	0
ASV835	0	0	0	0	0	0	0	0	14	0	0	0	0
ASV837	0	0	0	0	0	0	0	0	14	0	0	0	0
ASV838	0	0	0	0	0	0	0	0	10	4	0	0	0
ASV839	0	0	0	0	0	0	0	0	7	0	7	0	0
ASV840	0	0	0	0	0	0	0	0	6	0	8	0	0
ASV842	0	0	0	0	0	0	0	0	0	6	8	0	0
ASV843	0	0	0	0	0	0	0	0	0	0	14	0	0
ASV845	0	0	0	0	0	0	0	0	0	0	0	14	0
ASV846	0	0	0	0	0	0	0	0	0	0	0	14	0
ASV847	13	0	0	0	0	0	0	0	0	0	0	0	0
ASV848	0	13	0	0	0	0	0	0	0	0	0	0	0
ASV849	0	9	0	0	0	0	0	0	0	4	0	0	0
ASV850	0	0	13	0	0	0	0	0	0	0	0	0	0
ASV852	0	0	0	4	0	0	0	0	9	0	0	0	0
ASV854	0	0	0	0	13	0	0	0	0	0	0	0	0
ASV855	0	0	0	0	0	0	13	0	0	0	0	0	0
ASV856	0	0	0	0	0	0	13	0	0	0	0	0	0
ASV857	0	0	0	0	0	0	13	0	0	0	0	0	0
ASV858	0	0	0	0	0	0	13	0	0	0	0	0	0
ASV859	0	0	0	0	0	0	13	0	0	0	0	0	0
ASV860	0	0	0	0	0	0	7	0	6	0	0	0	0
ASV861	0	0	0	0	0	0	6	0	0	7	0	0	0
ASV863	0	0	0	0	0	0	5	0	0	8	0	0	0
ASV864	0	0	0	0	0	0	0	13	0	0	0	0	0
ASV866	0	0	0	0	0	0	0	4	5	0	4	0	0
ASV867	0	0	0	0	0	0	0	0	13	0	0	0	0
ASV869	0	0	0	0	0	0	0	0	13	0	0	0	0
ASV870	0	0	0	0	0	0	0	0	10	3	0	0	0
ASV871	0	0	0	0	0	0	0	0	0	13	0	0	0
ASV872	0	0	0	0	0	0	0	0	0	13	0	0	0
ASV873	0	0	0	0	0	0	0	0	0	13	0	0	0
ASV874	0	0	0	0	0	0	0	0	0	2	0	0	11
ASV875	0	0	0	0	0	0	0	0	0	0	6	0	7
ASV876	0	0	0	0	0	0	0	0	0	0	0	0	13
ASV877	0	0	0	0	0	0	0	0	0	0	0	0	13
ASV878	0	0	0	0	0	0	0	0	0	0	0	0	13
ASV879	12	0	0	0	0	0	0	0	0	0	0	0	0
ASV880	0	12	0	0	0	0	0	0	0	0	0	0	0
ASV881	0	5	0	0	0	0	0	0	0	0	0	0	7
ASV882	0	0	5	0	0	0	0	7	0	0	0	0	0
ASV883	0	0	0	0	0	3	6	0	0	3	0	0	0
ASV884	0	0	0	0	0	0	12	0	0	0	0	0	0
ASV885	0	0	0	0	0	0	8	0	0	0	0	4	0
ASV886	0	0	0	0	0	0	0	12	0	0	0	0	0
ASV887	0	0	0	0	0	0	0	12	0	0	0	0	0
ASV888	0	0	0	0	0	0	0	7	5	0	0	0	0
ASV890	0	0	0	0	0	0	0	0	12	0	0	0	0
ASV891	0	0	0	0	0	0	0	0	12	0	0	0	0
ASV892	0	0	0	0	0	0	0	0	12	0	0	0	0
ASV893	0	0	0	0	0	0	0	0	7	5	0	0	0
ASV894	0	0	0	0	0	0	0	0	6	0	0	0	6
ASV895	0	0	0	0	0	0	0	0	5	4	0	3	0
ASV896	0	0	0	0	0	0	0	0	5	0	7	0	0
ASV898	0	0	0	0	0	0	0	0	4	0	0	0	8
ASV899	0	0	0	0	0	0	0	0	3	5	4	0	0
ASV900	0	0	0	0	0	0	0	0	0	12	0	0	0
ASV901	0	0	0	0	0	0	0	0	0	12	0	0	0
ASV902	0	0	0	0	0	0	0	0	0	0	12	0	0
ASV903	0	0	0	0	0	0	0	0	0	0	0	0	12
ASV904	0	0	0	0	0	0	0	0	0	0	0	0	12
ASV906	2	0	5	0	0	0	0	0	4	0	0	0	0
ASV907	0	0	6	0	0	0	5	0	0	0	0	0	0
ASV908	0	0	6	0	0	0	0	5	0	0	0	0	0
ASV909	0	0	5	0	0	0	0	0	0	6	0	0	0
ASV910	0	0	0	11	0	0	0	0	0	0	0	0	0
ASV911	0	0	0	5	0	0	0	0	0	0	0	6	0
ASV913	0	0	0	0	5	0	0	6	0	0	0	0	0
ASV915	0	0	0	0	0	3	0	0	0	8	0	0	0
ASV916	0	0	0	0	0	0	11	0	0	0	0	0	0
ASV917	0	0	0	0	0	0	4	0	7	0	0	0	0
ASV918	0	0	0	0	0	0	3	0	4	4	0	0	0
ASV919	0	0	0	0	0	0	0	11	0	0	0	0	0
ASV921	0	0	0	0	0	0	0	7	0	4	0	0	0
ASV922	0	0	0	0	0	0	0	2	6	0	3	0	0
ASV923	0	0	0	0	0	0	0	0	11	0	0	0	0
ASV924	0	0	0	0	0	0	0	0	11	0	0	0	0
ASV925	0	0	0	0	0	0	0	0	11	0	0	0	0
ASV926	0	0	0	0	0	0	0	0	4	7	0	0	0
ASV927	0	0	0	0	0	0	0	0	4	7	0	0	0
ASV929	0	0	0	0	0	0	0	0	0	8	0	3	0
ASV930	0	0	0	0	0	0	0	0	0	0	11	0	0
ASV931	0	0	0	0	0	0	0	0	0	0	11	0	0
ASV933	0	0	0	0	0	0	0	0	0	0	0	11	0
ASV934	0	0	0	0	0	0	0	0	0	0	0	0	11
ASV935	0	0	0	0	0	0	0	0	0	0	0	0	11
ASV936	9	0	0	0	1	0	0	0	0	0	0	0	0
ASV937	0	10	0	0	0	0	0	0	0	0	0	0	0
ASV938	0	5	0	0	0	0	0	0	5	0	0	0	0
ASV941	0	0	2	0	2	0	0	6	0	0	0	0	0
ASV942	0	0	0	10	0	0	0	0	0	0	0	0	0
ASV944	0	0	0	4	0	0	4	0	0	0	2	0	0
ASV945	0	0	0	0	3	0	0	7	0	0	0	0	0
ASV946	0	0	0	0	0	0	10	0	0	0	0	0	0
ASV947	0	0	0	0	0	0	10	0	0	0	0	0	0
ASV948	0	0	0	0	0	0	10	0	0	0	0	0	0
ASV949	0	0	0	0	0	0	7	0	0	0	0	3	0
ASV950	0	0	0	0	0	0	6	4	0	0	0	0	0
ASV951	0	0	0	0	0	0	4	0	0	6	0	0	0
ASV952	0	0	0	0	0	0	0	10	0	0	0	0	0
ASV955	0	0	0	0	0	0	0	0	10	0	0	0	0
ASV957	0	0	0	0	0	0	0	0	0	10	0	0	0
ASV958	0	0	0	0	0	0	0	0	0	5	5	0	0
ASV959	0	0	0	0	0	0	0	0	0	3	0	0	7
ASV960	0	0	0	0	0	0	0	0	0	2	0	8	0
ASV961	0	0	0	0	0	0	0	0	0	0	10	0	0
ASV962	0	0	0	0	0	0	0	0	0	0	0	10	0
ASV963	0	0	0	0	0	0	0	0	0	0	0	0	10
ASV964	0	0	0	0	0	0	0	0	0	0	0	0	10
ASV965	0	0	0	0	0	0	0	0	0	0	0	0	10
ASV966	0	0	0	0	0	0	0	0	0	0	0	0	10
ASV967	4	0	0	0	3	0	0	0	0	2	0	0	0
ASV968	3	0	0	0	0	6	0	0	0	0	0	0	0
ASV969	2	0	0	3	0	0	0	4	0	0	0	0	0
ASV970	0	9	0	0	0	0	0	0	0	0	0	0	0
ASV971	0	3	0	0	0	0	0	3	0	0	0	0	3
ASV972	0	0	9	0	0	0	0	0	0	0	0	0	0
ASV973	0	0	9	0	0	0	0	0	0	0	0	0	0
ASV974	0	0	4	2	1	0	0	0	1	0	1	0	0
ASV976	0	0	0	9	0	0	0	0	0	0	0	0	0
ASV977	0	0	0	0	9	0	0	0	0	0	0	0	0
ASV978	0	0	0	0	3	0	0	0	0	6	0	0	0
ASV979	0	0	0	0	0	0	9	0	0	0	0	0	0
ASV980	0	0	0	0	0	0	9	0	0	0	0	0	0
ASV981	0	0	0	0	0	0	0	9	0	0	0	0	0
ASV982	0	0	0	0	0	0	0	5	4	0	0	0	0
ASV983	0	0	0	0	0	0	0	0	9	0	0	0	0
ASV986	0	0	0	0	0	0	0	0	9	0	0	0	0
ASV987	0	0	0	0	0	0	0	0	9	0	0	0	0
ASV988	0	0	0	0	0	0	0	0	9	0	0	0	0
ASV990	0	0	0	0	0	0	0	0	0	9	0	0	0
ASV992	0	0	0	0	0	0	0	0	0	9	0	0	0
ASV993	0	0	0	0	0	0	0	0	0	9	0	0	0
ASV994	0	0	0	0	0	0	0	0	0	9	0	0	0
ASV996	0	0	0	0	0	0	0	0	0	4	5	0	0
ASV999	0	0	0	0	0	0	0	0	0	0	0	9	0
ASV1000	0	0	0	0	0	0	0	0	0	0	0	9	0
ASV1001	0	0	0	0	0	0	0	0	0	0	0	0	9
ASV1002	0	0	0	0	0	0	0	0	0	0	0	0	9
ASV1003	0	0	0	0	0	0	0	0	0	0	0	0	9
ASV1004	4	0	0	0	0	4	0	0	0	0	0	0	0
ASV1005	3	0	0	0	0	0	0	0	0	5	0	0	0
ASV1006	0	8	0	0	0	0	0	0	0	0	0	0	0
ASV1007	0	4	0	0	0	0	0	0	0	0	0	0	4
ASV1008	0	0	8	0	0	0	0	0	0	0	0	0	0
ASV1009	0	0	0	8	0	0	0	0	0	0	0	0	0
ASV1010	0	0	0	8	0	0	0	0	0	0	0	0	0
ASV1011	0	0	0	8	0	0	0	0	0	0	0	0	0
ASV1012	0	0	0	3	0	0	0	0	0	0	5	0	0
ASV1013	0	0	0	0	8	0	0	0	0	0	0	0	0
ASV1014	0	0	0	0	8	0	0	0	0	0	0	0	0
ASV1016	0	0	0	0	0	8	0	0	0	0	0	0	0
ASV1017	0	0	0	0	0	3	3	0	0	0	2	0	0
ASV1018	0	0	0	0	0	0	8	0	0	0	0	0	0
ASV1019	0	0	0	0	0	0	8	0	0	0	0	0	0
ASV1020	0	0	0	0	0	0	8	0	0	0	0	0	0
ASV1021	0	0	0	0	0	0	8	0	0	0	0	0	0
ASV1022	0	0	0	0	0	0	8	0	0	0	0	0	0
ASV1023	0	0	0	0	0	0	8	0	0	0	0	0	0
ASV1024	0	0	0	0	0	0	8	0	0	0	0	0	0
ASV1025	0	0	0	0	0	0	4	0	0	4	0	0	0
ASV1026	0	0	0	0	0	0	0	8	0	0	0	0	0
ASV1027	0	0	0	0	0	0	0	8	0	0	0	0	0
ASV1029	0	0	0	0	0	0	0	8	0	0	0	0	0
ASV1030	0	0	0	0	0	0	0	8	0	0	0	0	0
ASV1031	0	0	0	0	0	0	0	8	0	0	0	0	0
ASV1032	0	0	0	0	0	0	0	4	0	0	0	0	4
ASV1034	0	0	0	0	0	0	0	0	8	0	0	0	0
ASV1035	0	0	0	0	0	0	0	0	8	0	0	0	0
ASV1036	0	0	0	0	0	0	0	0	8	0	0	0	0
ASV1037	0	0	0	0	0	0	0	0	8	0	0	0	0
ASV1038	0	0	0	0	0	0	0	0	8	0	0	0	0
ASV1039	0	0	0	0	0	0	0	0	8	0	0	0	0
ASV1040	0	0	0	0	0	0	0	0	8	0	0	0	0
ASV1041	0	0	0	0	0	0	0	0	8	0	0	0	0
ASV1043	0	0	0	0	0	0	0	0	8	0	0	0	0
ASV1044	0	0	0	0	0	0	0	0	8	0	0	0	0
ASV1045	0	0	0	0	0	0	0	0	8	0	0	0	0
ASV1046	0	0	0	0	0	0	0	0	5	3	0	0	0
ASV1047	0	0	0	0	0	0	0	0	4	4	0	0	0
ASV1049	0	0	0	0	0	0	0	0	0	8	0	0	0
ASV1050	0	0	0	0	0	0	0	0	0	8	0	0	0
ASV1052	0	0	0	0	0	0	0	0	0	8	0	0	0
ASV1053	0	0	0	0	0	0	0	0	0	1	7	0	0
ASV1054	0	0	0	0	0	0	0	0	0	0	8	0	0
ASV1055	0	0	0	0	0	0	0	0	0	0	8	0	0
ASV1056	0	0	0	0	0	0	0	0	0	0	0	0	8
ASV1057	0	0	0	0	0	0	0	0	0	0	0	0	8
ASV1058	0	0	0	0	0	0	0	0	0	0	0	0	8
ASV1059	0	0	0	0	0	0	0	0	0	0	0	0	8
ASV1061	0	3	0	4	0	0	0	0	0	0	0	0	0
ASV1062	0	0	7	0	0	0	0	0	0	0	0	0	0
ASV1063	0	0	7	0	0	0	0	0	0	0	0	0	0
ASV1065	0	0	7	0	0	0	0	0	0	0	0	0	0
ASV1066	0	0	7	0	0	0	0	0	0	0	0	0	0
ASV1068	0	0	0	7	0	0	0	0	0	0	0	0	0
ASV1069	0	0	0	7	0	0	0	0	0	0	0	0	0
ASV1070	0	0	0	7	0	0	0	0	0	0	0	0	0
ASV1072	0	0	0	0	7	0	0	0	0	0	0	0	0
ASV1073	0	0	0	0	7	0	0	0	0	0	0	0	0
ASV1074	0	0	0	0	7	0	0	0	0	0	0	0	0
ASV1075	0	0	0	0	7	0	0	0	0	0	0	0	0
ASV1076	0	0	0	0	2	0	0	0	5	0	0	0	0
ASV1077	0	0	0	0	0	0	7	0	0	0	0	0	0
ASV1078	0	0	0	0	0	0	3	4	0	0	0	0	0
ASV1079	0	0	0	0	0	0	3	0	0	0	0	4	0
ASV1080	0	0	0	0	0	0	3	0	0	4	0	0	0
ASV1081	0	0	0	0	0	0	0	7	0	0	0	0	0
ASV1083	0	0	0	0	0	0	0	7	0	0	0	0	0
ASV1084	0	0	0	0	0	0	0	7	0	0	0	0	0
ASV1085	0	0	0	0	0	0	0	5	0	0	0	2	0
ASV1089	0	0	0	0	0	0	0	0	7	0	0	0	0
ASV1090	0	0	0	0	0	0	0	0	7	0	0	0	0
ASV1092	0	0	0	0	0	0	0	0	4	3	0	0	0
ASV1094	0	0	0	0	0	0	0	0	0	7	0	0	0
ASV1096	0	0	0	0	0	0	0	0	0	7	0	0	0
ASV1097	0	0	0	0	0	0	0	0	0	3	4	0	0
ASV1098	0	0	0	0	0	0	0	0	0	0	7	0	0
ASV1101	0	0	0	0	0	0	0	0	0	0	7	0	0
ASV1102	0	0	0	0	0	0	0	0	0	0	0	7	0
ASV1103	0	0	0	0	0	0	0	0	0	0	0	4	3
ASV1104	0	0	0	0	0	0	0	0	0	0	0	0	7
ASV1105	0	0	0	0	0	0	0	0	0	0	0	0	7
ASV1106	0	0	0	0	0	0	0	0	0	0	0	0	7
ASV1107	0	0	0	0	0	0	0	0	0	0	0	0	7
ASV1108	0	0	0	0	0	0	0	0	0	0	0	0	7
ASV1109	6	0	0	0	0	0	0	0	0	0	0	0	0
ASV1110	3	0	0	0	0	0	0	3	0	0	0	0	0
ASV1111	0	6	0	0	0	0	0	0	0	0	0	0	0
ASV1113	0	0	6	0	0	0	0	0	0	0	0	0	0
ASV1115	0	0	6	0	0	0	0	0	0	0	0	0	0
ASV1116	0	0	0	6	0	0	0	0	0	0	0	0	0
ASV1117	0	0	0	6	0	0	0	0	0	0	0	0	0
ASV1119	0	0	0	6	0	0	0	0	0	0	0	0	0
ASV1120	0	0	0	6	0	0	0	0	0	0	0	0	0
ASV1121	0	0	0	6	0	0	0	0	0	0	0	0	0
ASV1122	0	0	0	6	0	0	0	0	0	0	0	0	0
ASV1123	0	0	0	3	0	0	0	0	0	3	0	0	0
ASV1124	0	0	0	2	2	2	0	0	0	0	0	0	0
ASV1125	0	0	0	2	4	0	0	0	0	0	0	0	0
ASV1127	0	0	0	0	6	0	0	0	0	0	0	0	0
ASV1128	0	0	0	0	6	0	0	0	0	0	0	0	0
ASV1131	0	0	0	0	0	6	0	0	0	0	0	0	0
ASV1132	0	0	0	0	0	6	0	0	0	0	0	0	0
ASV1133	0	0	0	0	0	6	0	0	0	0	0	0	0
ASV1134	0	0	0	0	0	0	6	0	0	0	0	0	0
ASV1135	0	0	0	0	0	0	6	0	0	0	0	0	0
ASV1136	0	0	0	0	0	0	6	0	0	0	0	0	0
ASV1137	0	0	0	0	0	0	6	0	0	0	0	0	0
ASV1138	0	0	0	0	0	0	6	0	0	0	0	0	0
ASV1139	0	0	0	0	0	0	6	0	0	0	0	0	0
ASV1141	0	0	0	0	0	0	6	0	0	0	0	0	0
ASV1142	0	0	0	0	0	0	4	2	0	0	0	0	0
ASV1143	0	0	0	0	0	0	4	0	0	0	2	0	0
ASV1144	0	0	0	0	0	0	4	0	2	0	0	0	0
ASV1145	0	0	0	0	0	0	2	0	4	0	0	0	0
ASV1147	0	0	0	0	0	0	0	6	0	0	0	0	0
ASV1148	0	0	0	0	0	0	0	6	0	0	0	0	0
ASV1149	0	0	0	0	0	0	0	6	0	0	0	0	0
ASV1150	0	0	0	0	0	0	0	6	0	0	0	0	0
ASV1152	0	0	0	0	0	0	0	6	0	0	0	0	0
ASV1153	0	0	0	0	0	0	0	4	0	2	0	0	0
ASV1154	0	0	0	0	0	0	0	0	6	0	0	0	0
ASV1155	0	0	0	0	0	0	0	0	6	0	0	0	0
ASV1157	0	0	0	0	0	0	0	0	6	0	0	0	0
ASV1158	0	0	0	0	0	0	0	0	6	0	0	0	0
ASV1159	0	0	0	0	0	0	0	0	6	0	0	0	0
ASV1160	0	0	0	0	0	0	0	0	6	0	0	0	0
ASV1162	0	0	0	0	0	0	0	0	6	0	0	0	0
ASV1163	0	0	0	0	0	0	0	0	6	0	0	0	0
ASV1166	0	0	0	0	0	0	0	0	6	0	0	0	0
ASV1168	0	0	0	0	0	0	0	0	2	4	0	0	0
ASV1170	0	0	0	0	0	0	0	0	0	6	0	0	0
ASV1171	0	0	0	0	0	0	0	0	0	6	0	0	0
ASV1172	0	0	0	0	0	0	0	0	0	6	0	0	0
ASV1173	0	0	0	0	0	0	0	0	0	6	0	0	0
ASV1174	0	0	0	0	0	0	0	0	0	6	0	0	0
ASV1175	0	0	0	0	0	0	0	0	0	4	2	0	0
ASV1177	0	0	0	0	0	0	0	0	0	0	6	0	0
ASV1179	0	0	0	0	0	0	0	0	0	0	6	0	0
ASV1180	0	0	0	0	0	0	0	0	0	0	6	0	0
ASV1181	0	0	0	0	0	0	0	0	0	0	6	0	0
ASV1183	0	0	0	0	0	0	0	0	0	0	6	0	0
ASV1184	0	0	0	0	0	0	0	0	0	0	0	6	0
ASV1185	0	0	0	0	0	0	0	0	0	0	0	6	0
ASV1186	0	0	0	0	0	0	0	0	0	0	0	6	0
ASV1187	0	0	0	0	0	0	0	0	0	0	0	0	6
ASV1189	0	0	0	0	0	0	0	0	0	0	0	0	6
ASV1190	0	0	0	0	0	0	0	0	0	0	0	0	6
ASV1191	0	0	0	0	0	0	0	0	0	0	0	0	6
ASV1192	0	0	0	0	0	0	0	0	0	0	0	0	6
ASV1193	0	0	0	0	0	0	0	0	0	0	0	0	6
ASV1194	0	0	0	0	0	0	0	0	0	0	0	0	6
ASV1195	5	0	0	0	0	0	0	0	0	0	0	0	0
ASV1196	5	0	0	0	0	0	0	0	0	0	0	0	0
ASV1197	5	0	0	0	0	0	0	0	0	0	0	0	0
ASV1198	5	0	0	0	0	0	0	0	0	0	0	0	0
ASV1199	0	5	0	0	0	0	0	0	0	0	0	0	0
ASV1200	0	5	0	0	0	0	0	0	0	0	0	0	0
ASV1201	0	0	5	0	0	0	0	0	0	0	0	0	0
ASV1202	0	0	5	0	0	0	0	0	0	0	0	0	0
ASV1203	0	0	3	0	0	0	0	0	2	0	0	0	0
ASV1205	0	0	0	5	0	0	0	0	0	0	0	0	0
ASV1206	0	0	0	5	0	0	0	0	0	0	0	0	0
ASV1207	0	0	0	5	0	0	0	0	0	0	0	0	0
ASV1209	0	0	0	5	0	0	0	0	0	0	0	0	0
ASV1210	0	0	0	5	0	0	0	0	0	0	0	0	0
ASV1211	0	0	0	5	0	0	0	0	0	0	0	0	0
ASV1212	0	0	0	5	0	0	0	0	0	0	0	0	0
ASV1214	0	0	0	5	0	0	0	0	0	0	0	0	0
ASV1216	0	0	0	0	5	0	0	0	0	0	0	0	0
ASV1217	0	0	0	0	5	0	0	0	0	0	0	0	0
ASV1218	0	0	0	0	5	0	0	0	0	0	0	0	0
ASV1219	0	0	0	0	5	0	0	0	0	0	0	0	0
ASV1220	0	0	0	0	5	0	0	0	0	0	0	0	0
ASV1221	0	0	0	0	0	5	0	0	0	0	0	0	0
ASV1222	0	0	0	0	0	5	0	0	0	0	0	0	0
ASV1224	0	0	0	0	0	5	0	0	0	0	0	0	0
ASV1225	0	0	0	0	0	0	5	0	0	0	0	0	0
ASV1226	0	0	0	0	0	0	5	0	0	0	0	0	0
ASV1227	0	0	0	0	0	0	5	0	0	0	0	0	0
ASV1228	0	0	0	0	0	0	5	0	0	0	0	0	0
ASV1229	0	0	0	0	0	0	5	0	0	0	0	0	0
ASV1230	0	0	0	0	0	0	5	0	0	0	0	0	0
ASV1232	0	0	0	0	0	0	0	5	0	0	0	0	0
ASV1233	0	0	0	0	0	0	0	5	0	0	0	0	0
ASV1234	0	0	0	0	0	0	0	5	0	0	0	0	0
ASV1235	0	0	0	0	0	0	0	5	0	0	0	0	0
ASV1236	0	0	0	0	0	0	0	5	0	0	0	0	0
ASV1237	0	0	0	0	0	0	0	5	0	0	0	0	0
ASV1238	0	0	0	0	0	0	0	5	0	0	0	0	0
ASV1239	0	0	0	0	0	0	0	5	0	0	0	0	0
ASV1240	0	0	0	0	0	0	0	5	0	0	0	0	0
ASV1241	0	0	0	0	0	0	0	5	0	0	0	0	0
ASV1242	0	0	0	0	0	0	0	0	5	0	0	0	0
ASV1243	0	0	0	0	0	0	0	0	5	0	0	0	0
ASV1244	0	0	0	0	0	0	0	0	5	0	0	0	0
ASV1245	0	0	0	0	0	0	0	0	5	0	0	0	0
ASV1246	0	0	0	0	0	0	0	0	5	0	0	0	0
ASV1247	0	0	0	0	0	0	0	0	5	0	0	0	0
ASV1248	0	0	0	0	0	0	0	0	5	0	0	0	0
ASV1249	0	0	0	0	0	0	0	0	5	0	0	0	0
ASV1250	0	0	0	0	0	0	0	0	5	0	0	0	0
ASV1251	0	0	0	0	0	0	0	0	5	0	0	0	0
ASV1252	0	0	0	0	0	0	0	0	5	0	0	0	0
ASV1253	0	0	0	0	0	0	0	0	5	0	0	0	0
ASV1254	0	0	0	0	0	0	0	0	5	0	0	0	0
ASV1256	0	0	0	0	0	0	0	0	5	0	0	0	0
ASV1257	0	0	0	0	0	0	0	0	5	0	0	0	0
ASV1259	0	0	0	0	0	0	0	0	5	0	0	0	0
ASV1260	0	0	0	0	0	0	0	0	5	0	0	0	0
ASV1261	0	0	0	0	0	0	0	0	5	0	0	0	0
ASV1262	0	0	0	0	0	0	0	0	2	3	0	0	0
ASV1265	0	0	0	0	0	0	0	0	0	5	0	0	0
ASV1266	0	0	0	0	0	0	0	0	0	5	0	0	0
ASV1267	0	0	0	0	0	0	0	0	0	5	0	0	0
ASV1268	0	0	0	0	0	0	0	0	0	5	0	0	0
ASV1270	0	0	0	0	0	0	0	0	0	5	0	0	0
ASV1271	0	0	0	0	0	0	0	0	0	5	0	0	0
ASV1272	0	0	0	0	0	0	0	0	0	5	0	0	0
ASV1273	0	0	0	0	0	0	0	0	0	5	0	0	0
ASV1274	0	0	0	0	0	0	0	0	0	5	0	0	0
ASV1275	0	0	0	0	0	0	0	0	0	5	0	0	0
ASV1276	0	0	0	0	0	0	0	0	0	5	0	0	0
ASV1278	0	0	0	0	0	0	0	0	0	5	0	0	0
ASV1279	0	0	0	0	0	0	0	0	0	5	0	0	0
ASV1280	0	0	0	0	0	0	0	0	0	2	3	0	0
ASV1281	0	0	0	0	0	0	0	0	0	0	5	0	0
ASV1282	0	0	0	0	0	0	0	0	0	0	5	0	0
ASV1283	0	0	0	0	0	0	0	0	0	0	5	0	0
ASV1284	0	0	0	0	0	0	0	0	0	0	5	0	0
ASV1285	0	0	0	0	0	0	0	0	0	0	5	0	0
ASV1286	0	0	0	0	0	0	0	0	0	0	5	0	0
ASV1287	0	0	0	0	0	0	0	0	0	0	5	0	0
ASV1288	0	0	0	0	0	0	0	0	0	0	5	0	0
ASV1289	0	0	0	0	0	0	0	0	0	0	5	0	0
ASV1290	0	0	0	0	0	0	0	0	0	0	5	0	0
ASV1292	0	0	0	0	0	0	0	0	0	0	5	0	0
ASV1293	0	0	0	0	0	0	0	0	0	0	5	0	0
ASV1294	0	0	0	0	0	0	0	0	0	0	5	0	0
ASV1295	0	0	0	0	0	0	0	0	0	0	5	0	0
ASV1296	0	0	0	0	0	0	0	0	0	0	0	5	0
ASV1297	0	0	0	0	0	0	0	0	0	0	0	5	0
ASV1298	0	0	0	0	0	0	0	0	0	0	0	5	0
ASV1299	0	0	0	0	0	0	0	0	0	0	0	5	0
ASV1300	0	0	0	0	0	0	0	0	0	0	0	5	0
ASV1301	0	0	0	0	0	0	0	0	0	0	0	0	5
ASV1302	0	0	0	0	0	0	0	0	0	0	0	0	5
ASV1303	0	0	0	0	0	0	0	0	0	0	0	0	5
ASV1304	0	0	0	0	0	0	0	0	0	0	0	0	5
ASV1305	0	0	0	0	0	0	0	0	0	0	0	0	5
ASV1306	0	0	0	0	0	0	0	0	0	0	0	0	5
ASV1307	4	0	0	0	0	0	0	0	0	0	0	0	0
ASV1309	4	0	0	0	0	0	0	0	0	0	0	0	0
ASV1311	2	0	0	0	0	0	0	0	0	2	0	0	0
ASV1312	2	0	0	0	0	0	0	2	0	0	0	0	0
ASV1313	0	4	0	0	0	0	0	0	0	0	0	0	0
ASV1314	0	4	0	0	0	0	0	0	0	0	0	0	0
ASV1315	0	4	0	0	0	0	0	0	0	0	0	0	0
ASV1316	0	4	0	0	0	0	0	0	0	0	0	0	0
ASV1317	0	4	0	0	0	0	0	0	0	0	0	0	0
ASV1318	0	4	0	0	0	0	0	0	0	0	0	0	0
ASV1319	0	4	0	0	0	0	0	0	0	0	0	0	0
ASV1320	0	4	0	0	0	0	0	0	0	0	0	0	0
ASV1321	0	4	0	0	0	0	0	0	0	0	0	0	0
ASV1323	0	0	4	0	0	0	0	0	0	0	0	0	0
ASV1324	0	0	4	0	0	0	0	0	0	0	0	0	0
ASV1325	0	0	4	0	0	0	0	0	0	0	0	0	0
ASV1326	0	0	4	0	0	0	0	0	0	0	0	0	0
ASV1328	0	0	4	0	0	0	0	0	0	0	0	0	0
ASV1329	0	0	4	0	0	0	0	0	0	0	0	0	0
ASV1330	0	0	0	4	0	0	0	0	0	0	0	0	0
ASV1331	0	0	0	4	0	0	0	0	0	0	0	0	0
ASV1332	0	0	0	4	0	0	0	0	0	0	0	0	0
ASV1333	0	0	0	4	0	0	0	0	0	0	0	0	0
ASV1334	0	0	0	4	0	0	0	0	0	0	0	0	0
ASV1336	0	0	0	4	0	0	0	0	0	0	0	0	0
ASV1337	0	0	0	4	0	0	0	0	0	0	0	0	0
ASV1338	0	0	0	4	0	0	0	0	0	0	0	0	0
ASV1339	0	0	0	4	0	0	0	0	0	0	0	0	0
ASV1340	0	0	0	4	0	0	0	0	0	0	0	0	0
ASV1341	0	0	0	4	0	0	0	0	0	0	0	0	0
ASV1342	0	0	0	0	4	0	0	0	0	0	0	0	0
ASV1343	0	0	0	0	4	0	0	0	0	0	0	0	0
ASV1345	0	0	0	0	4	0	0	0	0	0	0	0	0
ASV1346	0	0	0	0	4	0	0	0	0	0	0	0	0
ASV1348	0	0	0	0	4	0	0	0	0	0	0	0	0
ASV1349	0	0	0	0	4	0	0	0	0	0	0	0	0
ASV1350	0	0	0	0	4	0	0	0	0	0	0	0	0
ASV1352	0	0	0	0	4	0	0	0	0	0	0	0	0
ASV1353	0	0	0	0	2	0	2	0	0	0	0	0	0
ASV1354	0	0	0	0	0	4	0	0	0	0	0	0	0
ASV1355	0	0	0	0	0	4	0	0	0	0	0	0	0
ASV1356	0	0	0	0	0	4	0	0	0	0	0	0	0
ASV1357	0	0	0	0	0	0	4	0	0	0	0	0	0
ASV1358	0	0	0	0	0	0	4	0	0	0	0	0	0
ASV1359	0	0	0	0	0	0	4	0	0	0	0	0	0
ASV1361	0	0	0	0	0	0	4	0	0	0	0	0	0
ASV1363	0	0	0	0	0	0	4	0	0	0	0	0	0
ASV1364	0	0	0	0	0	0	4	0	0	0	0	0	0
ASV1365	0	0	0	0	0	0	4	0	0	0	0	0	0
ASV1366	0	0	0	0	0	0	4	0	0	0	0	0	0
ASV1367	0	0	0	0	0	0	2	2	0	0	0	0	0
ASV1369	0	0	0	0	0	0	0	4	0	0	0	0	0
ASV1370	0	0	0	0	0	0	0	4	0	0	0	0	0
ASV1371	0	0	0	0	0	0	0	4	0	0	0	0	0
ASV1372	0	0	0	0	0	0	0	4	0	0	0	0	0
ASV1374	0	0	0	0	0	0	0	4	0	0	0	0	0
ASV1375	0	0	0	0	0	0	0	4	0	0	0	0	0
ASV1376	0	0	0	0	0	0	0	4	0	0	0	0	0
ASV1377	0	0	0	0	0	0	0	4	0	0	0	0	0
ASV1378	0	0	0	0	0	0	0	4	0	0	0	0	0
ASV1379	0	0	0	0	0	0	0	4	0	0	0	0	0
ASV1380	0	0	0	0	0	0	0	4	0	0	0	0	0
ASV1382	0	0	0	0	0	0	0	2	0	2	0	0	0
ASV1385	0	0	0	0	0	0	0	0	4	0	0	0	0
ASV1386	0	0	0	0	0	0	0	0	4	0	0	0	0
ASV1387	0	0	0	0	0	0	0	0	4	0	0	0	0
ASV1388	0	0	0	0	0	0	0	0	4	0	0	0	0
ASV1389	0	0	0	0	0	0	0	0	4	0	0	0	0
ASV1390	0	0	0	0	0	0	0	0	4	0	0	0	0
ASV1391	0	0	0	0	0	0	0	0	4	0	0	0	0
ASV1392	0	0	0	0	0	0	0	0	4	0	0	0	0
ASV1393	0	0	0	0	0	0	0	0	4	0	0	0	0
ASV1394	0	0	0	0	0	0	0	0	4	0	0	0	0
ASV1395	0	0	0	0	0	0	0	0	4	0	0	0	0
ASV1397	0	0	0	0	0	0	0	0	4	0	0	0	0
ASV1398	0	0	0	0	0	0	0	0	4	0	0	0	0
ASV1399	0	0	0	0	0	0	0	0	4	0	0	0	0
ASV1400	0	0	0	0	0	0	0	0	4	0	0	0	0
ASV1402	0	0	0	0	0	0	0	0	4	0	0	0	0
ASV1403	0	0	0	0	0	0	0	0	4	0	0	0	0
ASV1404	0	0	0	0	0	0	0	0	4	0	0	0	0
ASV1405	0	0	0	0	0	0	0	0	4	0	0	0	0
ASV1406	0	0	0	0	0	0	0	0	4	0	0	0	0
ASV1407	0	0	0	0	0	0	0	0	4	0	0	0	0
ASV1408	0	0	0	0	0	0	0	0	2	2	0	0	0
ASV1410	0	0	0	0	0	0	0	0	0	4	0	0	0
ASV1412	0	0	0	0	0	0	0	0	0	4	0	0	0
ASV1413	0	0	0	0	0	0	0	0	0	4	0	0	0
ASV1414	0	0	0	0	0	0	0	0	0	4	0	0	0
ASV1415	0	0	0	0	0	0	0	0	0	4	0	0	0
ASV1416	0	0	0	0	0	0	0	0	0	4	0	0	0
ASV1417	0	0	0	0	0	0	0	0	0	4	0	0	0
ASV1418	0	0	0	0	0	0	0	0	0	4	0	0	0
ASV1419	0	0	0	0	0	0	0	0	0	4	0	0	0
ASV1420	0	0	0	0	0	0	0	0	0	4	0	0	0
ASV1421	0	0	0	0	0	0	0	0	0	4	0	0	0
ASV1422	0	0	0	0	0	0	0	0	0	4	0	0	0
ASV1423	0	0	0	0	0	0	0	0	0	4	0	0	0
ASV1424	0	0	0	0	0	0	0	0	0	4	0	0	0
ASV1425	0	0	0	0	0	0	0	0	0	4	0	0	0
ASV1427	0	0	0	0	0	0	0	0	0	4	0	0	0
ASV1428	0	0	0	0	0	0	0	0	0	4	0	0	0
ASV1429	0	0	0	0	0	0	0	0	0	4	0	0	0
ASV1431	0	0	0	0	0	0	0	0	0	4	0	0	0
ASV1432	0	0	0	0	0	0	0	0	0	0	4	0	0
ASV1433	0	0	0	0	0	0	0	0	0	0	4	0	0
ASV1434	0	0	0	0	0	0	0	0	0	0	4	0	0
ASV1435	0	0	0	0	0	0	0	0	0	0	4	0	0
ASV1436	0	0	0	0	0	0	0	0	0	0	4	0	0
ASV1437	0	0	0	0	0	0	0	0	0	0	4	0	0
ASV1438	0	0	0	0	0	0	0	0	0	0	4	0	0
ASV1439	0	0	0	0	0	0	0	0	0	0	4	0	0
ASV1440	0	0	0	0	0	0	0	0	0	0	4	0	0
ASV1441	0	0	0	0	0	0	0	0	0	0	4	0	0
ASV1442	0	0	0	0	0	0	0	0	0	0	4	0	0
ASV1443	0	0	0	0	0	0	0	0	0	0	4	0	0
ASV1444	0	0	0	0	0	0	0	0	0	0	4	0	0
ASV1446	0	0	0	0	0	0	0	0	0	0	4	0	0
ASV1448	0	0	0	0	0	0	0	0	0	0	4	0	0
ASV1449	0	0	0	0	0	0	0	0	0	0	4	0	0
ASV1450	0	0	0	0	0	0	0	0	0	0	4	0	0
ASV1451	0	0	0	0	0	0	0	0	0	0	4	0	0
ASV1452	0	0	0	0	0	0	0	0	0	0	4	0	0
ASV1453	0	0	0	0	0	0	0	0	0	0	0	4	0
ASV1454	0	0	0	0	0	0	0	0	0	0	0	4	0
ASV1455	0	0	0	0	0	0	0	0	0	0	0	4	0
ASV1456	0	0	0	0	0	0	0	0	0	0	0	4	0
ASV1457	0	0	0	0	0	0	0	0	0	0	0	4	0
ASV1458	0	0	0	0	0	0	0	0	0	0	0	4	0
ASV1459	0	0	0	0	0	0	0	0	0	0	0	0	4
ASV1460	0	0	0	0	0	0	0	0	0	0	0	0	4
ASV1461	0	0	0	0	0	0	0	0	0	0	0	0	4
ASV1462	0	0	0	0	0	0	0	0	0	0	0	0	4
ASV1463	0	0	0	0	0	0	0	0	0	0	0	0	4
ASV1464	0	0	0	0	0	0	0	0	0	0	0	0	4
ASV1465	0	0	0	0	0	0	0	0	0	0	0	0	4
ASV1466	3	0	0	0	0	0	0	0	0	0	0	0	0
ASV1467	3	0	0	0	0	0	0	0	0	0	0	0	0
ASV1468	3	0	0	0	0	0	0	0	0	0	0	0	0
ASV1469	3	0	0	0	0	0	0	0	0	0	0	0	0
ASV1470	3	0	0	0	0	0	0	0	0	0	0	0	0
ASV1472	3	0	0	0	0	0	0	0	0	0	0	0	0
ASV1473	3	0	0	0	0	0	0	0	0	0	0	0	0
ASV1474	3	0	0	0	0	0	0	0	0	0	0	0	0
ASV1475	0	3	0	0	0	0	0	0	0	0	0	0	0
ASV1476	0	3	0	0	0	0	0	0	0	0	0	0	0
ASV1477	0	3	0	0	0	0	0	0	0	0	0	0	0
ASV1478	0	3	0	0	0	0	0	0	0	0	0	0	0
ASV1479	0	3	0	0	0	0	0	0	0	0	0	0	0
ASV1480	0	3	0	0	0	0	0	0	0	0	0	0	0
ASV1481	0	3	0	0	0	0	0	0	0	0	0	0	0
ASV1483	0	0	3	0	0	0	0	0	0	0	0	0	0
ASV1484	0	0	3	0	0	0	0	0	0	0	0	0	0
ASV1485	0	0	3	0	0	0	0	0	0	0	0	0	0
ASV1486	0	0	3	0	0	0	0	0	0	0	0	0	0
ASV1487	0	0	3	0	0	0	0	0	0	0	0	0	0
ASV1488	0	0	3	0	0	0	0	0	0	0	0	0	0
ASV1489	0	0	3	0	0	0	0	0	0	0	0	0	0
ASV1490	0	0	3	0	0	0	0	0	0	0	0	0	0
ASV1493	0	0	3	0	0	0	0	0	0	0	0	0	0
ASV1494	0	0	3	0	0	0	0	0	0	0	0	0	0
ASV1495	0	0	3	0	0	0	0	0	0	0	0	0	0
ASV1496	0	0	3	0	0	0	0	0	0	0	0	0	0
ASV1497	0	0	3	0	0	0	0	0	0	0	0	0	0
ASV1498	0	0	3	0	0	0	0	0	0	0	0	0	0
ASV1499	0	0	3	0	0	0	0	0	0	0	0	0	0
ASV1500	0	0	3	0	0	0	0	0	0	0	0	0	0
ASV1501	0	0	3	0	0	0	0	0	0	0	0	0	0
ASV1502	0	0	3	0	0	0	0	0	0	0	0	0	0
ASV1504	0	0	3	0	0	0	0	0	0	0	0	0	0
ASV1505	0	0	3	0	0	0	0	0	0	0	0	0	0
ASV1506	0	0	3	0	0	0	0	0	0	0	0	0	0
ASV1507	0	0	3	0	0	0	0	0	0	0	0	0	0
ASV1508	0	0	3	0	0	0	0	0	0	0	0	0	0
ASV1509	0	0	0	3	0	0	0	0	0	0	0	0	0
ASV1510	0	0	0	3	0	0	0	0	0	0	0	0	0
ASV1511	0	0	0	3	0	0	0	0	0	0	0	0	0
ASV1512	0	0	0	3	0	0	0	0	0	0	0	0	0
ASV1516	0	0	0	3	0	0	0	0	0	0	0	0	0
ASV1517	0	0	0	3	0	0	0	0	0	0	0	0	0
ASV1518	0	0	0	3	0	0	0	0	0	0	0	0	0
ASV1519	0	0	0	3	0	0	0	0	0	0	0	0	0
ASV1521	0	0	0	3	0	0	0	0	0	0	0	0	0
ASV1522	0	0	0	3	0	0	0	0	0	0	0	0	0
ASV1523	0	0	0	3	0	0	0	0	0	0	0	0	0
ASV1524	0	0	0	3	0	0	0	0	0	0	0	0	0
ASV1525	0	0	0	3	0	0	0	0	0	0	0	0	0
ASV1526	0	0	0	3	0	0	0	0	0	0	0	0	0
ASV1529	0	0	0	0	3	0	0	0	0	0	0	0	0
ASV1530	0	0	0	0	3	0	0	0	0	0	0	0	0
ASV1531	0	0	0	0	3	0	0	0	0	0	0	0	0
ASV1532	0	0	0	0	3	0	0	0	0	0	0	0	0
ASV1533	0	0	0	0	3	0	0	0	0	0	0	0	0
ASV1534	0	0	0	0	3	0	0	0	0	0	0	0	0
ASV1535	0	0	0	0	3	0	0	0	0	0	0	0	0
ASV1536	0	0	0	0	3	0	0	0	0	0	0	0	0
ASV1537	0	0	0	0	3	0	0	0	0	0	0	0	0
ASV1538	0	0	0	0	3	0	0	0	0	0	0	0	0
ASV1539	0	0	0	0	3	0	0	0	0	0	0	0	0
ASV1540	0	0	0	0	3	0	0	0	0	0	0	0	0
ASV1541	0	0	0	0	3	0	0	0	0	0	0	0	0
ASV1542	0	0	0	0	3	0	0	0	0	0	0	0	0
ASV1544	0	0	0	0	3	0	0	0	0	0	0	0	0
ASV1545	0	0	0	0	3	0	0	0	0	0	0	0	0
ASV1548	0	0	0	0	3	0	0	0	0	0	0	0	0
ASV1550	0	0	0	0	3	0	0	0	0	0	0	0	0
ASV1551	0	0	0	0	3	0	0	0	0	0	0	0	0
ASV1552	0	0	0	0	0	3	0	0	0	0	0	0	0
ASV1553	0	0	0	0	0	3	0	0	0	0	0	0	0
ASV1554	0	0	0	0	0	3	0	0	0	0	0	0	0
ASV1555	0	0	0	0	0	3	0	0	0	0	0	0	0
ASV1556	0	0	0	0	0	3	0	0	0	0	0	0	0
ASV1557	0	0	0	0	0	3	0	0	0	0	0	0	0
ASV1558	0	0	0	0	0	3	0	0	0	0	0	0	0
ASV1559	0	0	0	0	0	0	3	0	0	0	0	0	0
ASV1560	0	0	0	0	0	0	3	0	0	0	0	0	0
ASV1561	0	0	0	0	0	0	3	0	0	0	0	0	0
ASV1562	0	0	0	0	0	0	3	0	0	0	0	0	0
ASV1563	0	0	0	0	0	0	3	0	0	0	0	0	0
ASV1564	0	0	0	0	0	0	3	0	0	0	0	0	0
ASV1565	0	0	0	0	0	0	3	0	0	0	0	0	0
ASV1566	0	0	0	0	0	0	3	0	0	0	0	0	0
ASV1567	0	0	0	0	0	0	3	0	0	0	0	0	0
ASV1568	0	0	0	0	0	0	3	0	0	0	0	0	0
ASV1569	0	0	0	0	0	0	3	0	0	0	0	0	0
ASV1570	0	0	0	0	0	0	3	0	0	0	0	0	0
ASV1571	0	0	0	0	0	0	3	0	0	0	0	0	0
ASV1572	0	0	0	0	0	0	3	0	0	0	0	0	0
ASV1573	0	0	0	0	0	0	3	0	0	0	0	0	0
ASV1574	0	0	0	0	0	0	3	0	0	0	0	0	0
ASV1575	0	0	0	0	0	0	3	0	0	0	0	0	0
ASV1576	0	0	0	0	0	0	3	0	0	0	0	0	0
ASV1578	0	0	0	0	0	0	0	3	0	0	0	0	0
ASV1579	0	0	0	0	0	0	0	3	0	0	0	0	0
ASV1580	0	0	0	0	0	0	0	3	0	0	0	0	0
ASV1581	0	0	0	0	0	0	0	3	0	0	0	0	0
ASV1582	0	0	0	0	0	0	0	3	0	0	0	0	0
ASV1584	0	0	0	0	0	0	0	3	0	0	0	0	0
ASV1585	0	0	0	0	0	0	0	3	0	0	0	0	0
ASV1587	0	0	0	0	0	0	0	3	0	0	0	0	0
ASV1588	0	0	0	0	0	0	0	3	0	0	0	0	0
ASV1589	0	0	0	0	0	0	0	3	0	0	0	0	0
ASV1591	0	0	0	0	0	0	0	3	0	0	0	0	0
ASV1593	0	0	0	0	0	0	0	3	0	0	0	0	0
ASV1594	0	0	0	0	0	0	0	3	0	0	0	0	0
ASV1595	0	0	0	0	0	0	0	3	0	0	0	0	0
ASV1596	0	0	0	0	0	0	0	3	0	0	0	0	0
ASV1597	0	0	0	0	0	0	0	3	0	0	0	0	0
ASV1598	0	0	0	0	0	0	0	3	0	0	0	0	0
ASV1599	0	0	0	0	0	0	0	3	0	0	0	0	0
ASV1600	0	0	0	0	0	0	0	3	0	0	0	0	0
ASV1601	0	0	0	0	0	0	0	3	0	0	0	0	0
ASV1602	0	0	0	0	0	0	0	3	0	0	0	0	0
ASV1603	0	0	0	0	0	0	0	3	0	0	0	0	0
ASV1604	0	0	0	0	0	0	0	3	0	0	0	0	0
ASV1605	0	0	0	0	0	0	0	3	0	0	0	0	0
ASV1607	0	0	0	0	0	0	0	3	0	0	0	0	0
ASV1608	0	0	0	0	0	0	0	3	0	0	0	0	0
ASV1609	0	0	0	0	0	0	0	3	0	0	0	0	0
ASV1610	0	0	0	0	0	0	0	0	3	0	0	0	0
ASV1611	0	0	0	0	0	0	0	0	3	0	0	0	0
ASV1612	0	0	0	0	0	0	0	0	3	0	0	0	0
ASV1613	0	0	0	0	0	0	0	0	3	0	0	0	0
ASV1614	0	0	0	0	0	0	0	0	3	0	0	0	0
ASV1615	0	0	0	0	0	0	0	0	3	0	0	0	0
ASV1617	0	0	0	0	0	0	0	0	3	0	0	0	0
ASV1618	0	0	0	0	0	0	0	0	3	0	0	0	0
ASV1619	0	0	0	0	0	0	0	0	3	0	0	0	0
ASV1620	0	0	0	0	0	0	0	0	3	0	0	0	0
ASV1621	0	0	0	0	0	0	0	0	3	0	0	0	0
ASV1622	0	0	0	0	0	0	0	0	3	0	0	0	0
ASV1623	0	0	0	0	0	0	0	0	3	0	0	0	0
ASV1625	0	0	0	0	0	0	0	0	3	0	0	0	0
ASV1626	0	0	0	0	0	0	0	0	3	0	0	0	0
ASV1627	0	0	0	0	0	0	0	0	3	0	0	0	0
ASV1628	0	0	0	0	0	0	0	0	3	0	0	0	0
ASV1629	0	0	0	0	0	0	0	0	3	0	0	0	0
ASV1630	0	0	0	0	0	0	0	0	3	0	0	0	0
ASV1631	0	0	0	0	0	0	0	0	3	0	0	0	0
ASV1633	0	0	0	0	0	0	0	0	3	0	0	0	0
ASV1634	0	0	0	0	0	0	0	0	3	0	0	0	0
ASV1635	0	0	0	0	0	0	0	0	3	0	0	0	0
ASV1637	0	0	0	0	0	0	0	0	0	3	0	0	0
ASV1640	0	0	0	0	0	0	0	0	0	3	0	0	0
ASV1641	0	0	0	0	0	0	0	0	0	3	0	0	0
ASV1642	0	0	0	0	0	0	0	0	0	3	0	0	0
ASV1643	0	0	0	0	0	0	0	0	0	3	0	0	0
ASV1644	0	0	0	0	0	0	0	0	0	3	0	0	0
ASV1645	0	0	0	0	0	0	0	0	0	3	0	0	0
ASV1646	0	0	0	0	0	0	0	0	0	3	0	0	0
ASV1647	0	0	0	0	0	0	0	0	0	3	0	0	0
ASV1648	0	0	0	0	0	0	0	0	0	3	0	0	0
ASV1649	0	0	0	0	0	0	0	0	0	3	0	0	0
ASV1650	0	0	0	0	0	0	0	0	0	3	0	0	0
ASV1651	0	0	0	0	0	0	0	0	0	3	0	0	0
ASV1652	0	0	0	0	0	0	0	0	0	3	0	0	0
ASV1653	0	0	0	0	0	0	0	0	0	3	0	0	0
ASV1654	0	0	0	0	0	0	0	0	0	3	0	0	0
ASV1655	0	0	0	0	0	0	0	0	0	3	0	0	0
ASV1656	0	0	0	0	0	0	0	0	0	3	0	0	0
ASV1657	0	0	0	0	0	0	0	0	0	3	0	0	0
ASV1658	0	0	0	0	0	0	0	0	0	3	0	0	0
ASV1659	0	0	0	0	0	0	0	0	0	3	0	0	0
ASV1660	0	0	0	0	0	0	0	0	0	3	0	0	0
ASV1661	0	0	0	0	0	0	0	0	0	3	0	0	0
ASV1662	0	0	0	0	0	0	0	0	0	3	0	0	0
ASV1663	0	0	0	0	0	0	0	0	0	3	0	0	0
ASV1666	0	0	0	0	0	0	0	0	0	3	0	0	0
ASV1667	0	0	0	0	0	0	0	0	0	0	3	0	0
ASV1668	0	0	0	0	0	0	0	0	0	0	3	0	0
ASV1669	0	0	0	0	0	0	0	0	0	0	3	0	0
ASV1670	0	0	0	0	0	0	0	0	0	0	3	0	0
ASV1671	0	0	0	0	0	0	0	0	0	0	3	0	0
ASV1672	0	0	0	0	0	0	0	0	0	0	3	0	0
ASV1673	0	0	0	0	0	0	0	0	0	0	3	0	0
ASV1674	0	0	0	0	0	0	0	0	0	0	3	0	0
ASV1675	0	0	0	0	0	0	0	0	0	0	3	0	0
ASV1676	0	0	0	0	0	0	0	0	0	0	3	0	0
ASV1677	0	0	0	0	0	0	0	0	0	0	3	0	0
ASV1678	0	0	0	0	0	0	0	0	0	0	3	0	0
ASV1679	0	0	0	0	0	0	0	0	0	0	3	0	0
ASV1680	0	0	0	0	0	0	0	0	0	0	3	0	0
ASV1681	0	0	0	0	0	0	0	0	0	0	3	0	0
ASV1682	0	0	0	0	0	0	0	0	0	0	3	0	0
ASV1683	0	0	0	0	0	0	0	0	0	0	3	0	0
ASV1684	0	0	0	0	0	0	0	0	0	0	3	0	0
ASV1685	0	0	0	0	0	0	0	0	0	0	3	0	0
ASV1686	0	0	0	0	0	0	0	0	0	0	3	0	0
ASV1687	0	0	0	0	0	0	0	0	0	0	3	0	0
ASV1689	0	0	0	0	0	0	0	0	0	0	3	0	0
ASV1690	0	0	0	0	0	0	0	0	0	0	3	0	0
ASV1691	0	0	0	0	0	0	0	0	0	0	3	0	0
ASV1692	0	0	0	0	0	0	0	0	0	0	0	3	0
ASV1693	0	0	0	0	0	0	0	0	0	0	0	3	0
ASV1694	0	0	0	0	0	0	0	0	0	0	0	3	0
ASV1695	0	0	0	0	0	0	0	0	0	0	0	3	0
ASV1696	0	0	0	0	0	0	0	0	0	0	0	3	0
ASV1697	0	0	0	0	0	0	0	0	0	0	0	3	0
ASV1698	0	0	0	0	0	0	0	0	0	0	0	3	0
ASV1699	0	0	0	0	0	0	0	0	0	0	0	3	0
ASV1700	0	0	0	0	0	0	0	0	0	0	0	0	3
ASV1701	0	0	0	0	0	0	0	0	0	0	0	0	3
ASV1702	0	0	0	0	0	0	0	0	0	0	0	0	3
ASV1703	0	0	0	0	0	0	0	0	0	0	0	0	3
ASV1704	0	0	0	0	0	0	0	0	0	0	0	0	3
ASV1705	2	0	0	0	0	0	0	0	0	0	0	0	0
ASV1706	2	0	0	0	0	0	0	0	0	0	0	0	0
ASV1707	2	0	0	0	0	0	0	0	0	0	0	0	0
ASV1708	2	0	0	0	0	0	0	0	0	0	0	0	0
ASV1709	2	0	0	0	0	0	0	0	0	0	0	0	0
ASV1710	2	0	0	0	0	0	0	0	0	0	0	0	0
ASV1711	2	0	0	0	0	0	0	0	0	0	0	0	0
ASV1712	2	0	0	0	0	0	0	0	0	0	0	0	0
ASV1713	2	0	0	0	0	0	0	0	0	0	0	0	0
ASV1714	2	0	0	0	0	0	0	0	0	0	0	0	0
ASV1715	2	0	0	0	0	0	0	0	0	0	0	0	0
ASV1716	2	0	0	0	0	0	0	0	0	0	0	0	0
ASV1718	2	0	0	0	0	0	0	0	0	0	0	0	0
ASV1719	2	0	0	0	0	0	0	0	0	0	0	0	0
ASV1720	2	0	0	0	0	0	0	0	0	0	0	0	0
ASV1721	2	0	0	0	0	0	0	0	0	0	0	0	0
ASV1722	2	0	0	0	0	0	0	0	0	0	0	0	0
ASV1723	2	0	0	0	0	0	0	0	0	0	0	0	0
ASV1724	2	0	0	0	0	0	0	0	0	0	0	0	0
ASV1725	0	2	0	0	0	0	0	0	0	0	0	0	0
ASV1726	0	2	0	0	0	0	0	0	0	0	0	0	0
ASV1727	0	2	0	0	0	0	0	0	0	0	0	0	0
ASV1728	0	2	0	0	0	0	0	0	0	0	0	0	0
ASV1729	0	2	0	0	0	0	0	0	0	0	0	0	0
ASV1730	0	0	2	0	0	0	0	0	0	0	0	0	0
ASV1731	0	0	2	0	0	0	0	0	0	0	0	0	0
ASV1732	0	0	2	0	0	0	0	0	0	0	0	0	0
ASV1733	0	0	2	0	0	0	0	0	0	0	0	0	0
ASV1734	0	0	2	0	0	0	0	0	0	0	0	0	0
ASV1735	0	0	2	0	0	0	0	0	0	0	0	0	0
ASV1736	0	0	2	0	0	0	0	0	0	0	0	0	0
ASV1737	0	0	2	0	0	0	0	0	0	0	0	0	0
ASV1739	0	0	2	0	0	0	0	0	0	0	0	0	0
ASV1740	0	0	2	0	0	0	0	0	0	0	0	0	0
ASV1741	0	0	2	0	0	0	0	0	0	0	0	0	0
ASV1743	0	0	2	0	0	0	0	0	0	0	0	0	0
ASV1744	0	0	2	0	0	0	0	0	0	0	0	0	0
ASV1745	0	0	2	0	0	0	0	0	0	0	0	0	0
ASV1746	0	0	2	0	0	0	0	0	0	0	0	0	0
ASV1747	0	0	2	0	0	0	0	0	0	0	0	0	0
ASV1748	0	0	2	0	0	0	0	0	0	0	0	0	0
ASV1749	0	0	2	0	0	0	0	0	0	0	0	0	0
ASV1750	0	0	2	0	0	0	0	0	0	0	0	0	0
ASV1751	0	0	2	0	0	0	0	0	0	0	0	0	0
ASV1752	0	0	2	0	0	0	0	0	0	0	0	0	0
ASV1753	0	0	2	0	0	0	0	0	0	0	0	0	0
ASV1754	0	0	2	0	0	0	0	0	0	0	0	0	0
ASV1755	0	0	2	0	0	0	0	0	0	0	0	0	0
ASV1756	0	0	2	0	0	0	0	0	0	0	0	0	0
ASV1757	0	0	2	0	0	0	0	0	0	0	0	0	0
ASV1758	0	0	2	0	0	0	0	0	0	0	0	0	0
ASV1759	0	0	2	0	0	0	0	0	0	0	0	0	0
ASV1760	0	0	2	0	0	0	0	0	0	0	0	0	0
ASV1761	0	0	2	0	0	0	0	0	0	0	0	0	0
ASV1762	0	0	2	0	0	0	0	0	0	0	0	0	0
ASV1763	0	0	2	0	0	0	0	0	0	0	0	0	0
ASV1764	0	0	2	0	0	0	0	0	0	0	0	0	0
ASV1765	0	0	2	0	0	0	0	0	0	0	0	0	0
ASV1766	0	0	2	0	0	0	0	0	0	0	0	0	0
ASV1768	0	0	0	2	0	0	0	0	0	0	0	0	0
ASV1769	0	0	0	2	0	0	0	0	0	0	0	0	0
ASV1770	0	0	0	2	0	0	0	0	0	0	0	0	0
ASV1771	0	0	0	2	0	0	0	0	0	0	0	0	0
ASV1773	0	0	0	2	0	0	0	0	0	0	0	0	0
ASV1775	0	0	0	2	0	0	0	0	0	0	0	0	0
ASV1776	0	0	0	2	0	0	0	0	0	0	0	0	0
ASV1777	0	0	0	2	0	0	0	0	0	0	0	0	0
ASV1778	0	0	0	2	0	0	0	0	0	0	0	0	0
ASV1779	0	0	0	2	0	0	0	0	0	0	0	0	0
ASV1780	0	0	0	2	0	0	0	0	0	0	0	0	0
ASV1782	0	0	0	2	0	0	0	0	0	0	0	0	0
ASV1783	0	0	0	2	0	0	0	0	0	0	0	0	0
ASV1784	0	0	0	2	0	0	0	0	0	0	0	0	0
ASV1786	0	0	0	2	0	0	0	0	0	0	0	0	0
ASV1787	0	0	0	2	0	0	0	0	0	0	0	0	0
ASV1788	0	0	0	2	0	0	0	0	0	0	0	0	0
ASV1789	0	0	0	2	0	0	0	0	0	0	0	0	0
ASV1790	0	0	0	2	0	0	0	0	0	0	0	0	0
ASV1791	0	0	0	2	0	0	0	0	0	0	0	0	0
ASV1792	0	0	0	2	0	0	0	0	0	0	0	0	0
ASV1793	0	0	0	2	0	0	0	0	0	0	0	0	0
ASV1794	0	0	0	2	0	0	0	0	0	0	0	0	0
ASV1795	0	0	0	2	0	0	0	0	0	0	0	0	0
ASV1796	0	0	0	2	0	0	0	0	0	0	0	0	0
ASV1797	0	0	0	2	0	0	0	0	0	0	0	0	0
ASV1798	0	0	0	2	0	0	0	0	0	0	0	0	0
ASV1799	0	0	0	2	0	0	0	0	0	0	0	0	0
ASV1800	0	0	0	2	0	0	0	0	0	0	0	0	0
ASV1801	0	0	0	2	0	0	0	0	0	0	0	0	0
ASV1802	0	0	0	2	0	0	0	0	0	0	0	0	0
ASV1803	0	0	0	2	0	0	0	0	0	0	0	0	0
ASV1804	0	0	0	2	0	0	0	0	0	0	0	0	0
ASV1806	0	0	0	2	0	0	0	0	0	0	0	0	0
ASV1807	0	0	0	0	2	0	0	0	0	0	0	0	0
ASV1808	0	0	0	0	2	0	0	0	0	0	0	0	0
ASV1809	0	0	0	0	2	0	0	0	0	0	0	0	0
ASV1811	0	0	0	0	2	0	0	0	0	0	0	0	0
ASV1812	0	0	0	0	2	0	0	0	0	0	0	0	0
ASV1813	0	0	0	0	2	0	0	0	0	0	0	0	0
ASV1814	0	0	0	0	2	0	0	0	0	0	0	0	0
ASV1815	0	0	0	0	2	0	0	0	0	0	0	0	0
ASV1816	0	0	0	0	2	0	0	0	0	0	0	0	0
ASV1817	0	0	0	0	2	0	0	0	0	0	0	0	0
ASV1818	0	0	0	0	2	0	0	0	0	0	0	0	0
ASV1819	0	0	0	0	2	0	0	0	0	0	0	0	0
ASV1820	0	0	0	0	2	0	0	0	0	0	0	0	0
ASV1822	0	0	0	0	2	0	0	0	0	0	0	0	0
ASV1823	0	0	0	0	2	0	0	0	0	0	0	0	0
ASV1824	0	0	0	0	2	0	0	0	0	0	0	0	0
ASV1825	0	0	0	0	2	0	0	0	0	0	0	0	0
ASV1826	0	0	0	0	2	0	0	0	0	0	0	0	0
ASV1827	0	0	0	0	2	0	0	0	0	0	0	0	0
ASV1828	0	0	0	0	2	0	0	0	0	0	0	0	0
ASV1829	0	0	0	0	2	0	0	0	0	0	0	0	0
ASV1830	0	0	0	0	2	0	0	0	0	0	0	0	0
ASV1831	0	0	0	0	2	0	0	0	0	0	0	0	0
ASV1832	0	0	0	0	2	0	0	0	0	0	0	0	0
ASV1834	0	0	0	0	2	0	0	0	0	0	0	0	0
ASV1835	0	0	0	0	2	0	0	0	0	0	0	0	0
ASV1836	0	0	0	0	2	0	0	0	0	0	0	0	0
ASV1837	0	0	0	0	2	0	0	0	0	0	0	0	0
ASV1838	0	0	0	0	2	0	0	0	0	0	0	0	0
ASV1839	0	0	0	0	2	0	0	0	0	0	0	0	0
ASV1840	0	0	0	0	2	0	0	0	0	0	0	0	0
ASV1841	0	0	0	0	2	0	0	0	0	0	0	0	0
ASV1842	0	0	0	0	2	0	0	0	0	0	0	0	0
ASV1843	0	0	0	0	2	0	0	0	0	0	0	0	0
ASV1844	0	0	0	0	0	2	0	0	0	0	0	0	0
ASV1846	0	0	0	0	0	2	0	0	0	0	0	0	0
ASV1847	0	0	0	0	0	2	0	0	0	0	0	0	0
ASV1848	0	0	0	0	0	2	0	0	0	0	0	0	0
ASV1849	0	0	0	0	0	2	0	0	0	0	0	0	0
ASV1850	0	0	0	0	0	2	0	0	0	0	0	0	0
ASV1851	0	0	0	0	0	2	0	0	0	0	0	0	0
ASV1852	0	0	0	0	0	2	0	0	0	0	0	0	0
ASV1853	0	0	0	0	0	2	0	0	0	0	0	0	0
ASV1854	0	0	0	0	0	2	0	0	0	0	0	0	0
ASV1855	0	0	0	0	0	2	0	0	0	0	0	0	0
ASV1856	0	0	0	0	0	2	0	0	0	0	0	0	0
ASV1857	0	0	0	0	0	0	2	0	0	0	0	0	0
ASV1858	0	0	0	0	0	0	2	0	0	0	0	0	0
ASV1859	0	0	0	0	0	0	2	0	0	0	0	0	0
ASV1860	0	0	0	0	0	0	2	0	0	0	0	0	0
ASV1861	0	0	0	0	0	0	2	0	0	0	0	0	0
ASV1862	0	0	0	0	0	0	2	0	0	0	0	0	0
ASV1863	0	0	0	0	0	0	2	0	0	0	0	0	0
ASV1864	0	0	0	0	0	0	2	0	0	0	0	0	0
ASV1865	0	0	0	0	0	0	2	0	0	0	0	0	0
ASV1866	0	0	0	0	0	0	2	0	0	0	0	0	0
ASV1868	0	0	0	0	0	0	2	0	0	0	0	0	0
ASV1869	0	0	0	0	0	0	2	0	0	0	0	0	0
ASV1870	0	0	0	0	0	0	2	0	0	0	0	0	0
ASV1871	0	0	0	0	0	0	2	0	0	0	0	0	0
ASV1872	0	0	0	0	0	0	2	0	0	0	0	0	0
ASV1873	0	0	0	0	0	0	2	0	0	0	0	0	0
ASV1874	0	0	0	0	0	0	2	0	0	0	0	0	0
ASV1875	0	0	0	0	0	0	2	0	0	0	0	0	0
ASV1876	0	0	0	0	0	0	0	2	0	0	0	0	0
ASV1878	0	0	0	0	0	0	0	2	0	0	0	0	0
ASV1879	0	0	0	0	0	0	0	2	0	0	0	0	0
ASV1880	0	0	0	0	0	0	0	2	0	0	0	0	0
ASV1881	0	0	0	0	0	0	0	2	0	0	0	0	0
ASV1883	0	0	0	0	0	0	0	2	0	0	0	0	0
ASV1884	0	0	0	0	0	0	0	2	0	0	0	0	0
ASV1885	0	0	0	0	0	0	0	2	0	0	0	0	0
ASV1886	0	0	0	0	0	0	0	2	0	0	0	0	0
ASV1887	0	0	0	0	0	0	0	2	0	0	0	0	0
ASV1888	0	0	0	0	0	0	0	2	0	0	0	0	0
ASV1889	0	0	0	0	0	0	0	2	0	0	0	0	0
ASV1890	0	0	0	0	0	0	0	2	0	0	0	0	0
ASV1891	0	0	0	0	0	0	0	2	0	0	0	0	0
ASV1893	0	0	0	0	0	0	0	2	0	0	0	0	0
ASV1894	0	0	0	0	0	0	0	2	0	0	0	0	0
ASV1895	0	0	0	0	0	0	0	2	0	0	0	0	0
ASV1896	0	0	0	0	0	0	0	0	2	0	0	0	0
ASV1897	0	0	0	0	0	0	0	0	2	0	0	0	0
ASV1898	0	0	0	0	0	0	0	0	2	0	0	0	0
ASV1899	0	0	0	0	0	0	0	0	2	0	0	0	0
ASV1900	0	0	0	0	0	0	0	0	2	0	0	0	0
ASV1901	0	0	0	0	0	0	0	0	2	0	0	0	0
ASV1902	0	0	0	0	0	0	0	0	2	0	0	0	0
ASV1903	0	0	0	0	0	0	0	0	2	0	0	0	0
ASV1904	0	0	0	0	0	0	0	0	2	0	0	0	0
ASV1905	0	0	0	0	0	0	0	0	2	0	0	0	0
ASV1906	0	0	0	0	0	0	0	0	2	0	0	0	0
ASV1907	0	0	0	0	0	0	0	0	2	0	0	0	0
ASV1908	0	0	0	0	0	0	0	0	2	0	0	0	0
ASV1909	0	0	0	0	0	0	0	0	2	0	0	0	0
ASV1910	0	0	0	0	0	0	0	0	2	0	0	0	0
ASV1913	0	0	0	0	0	0	0	0	2	0	0	0	0
ASV1914	0	0	0	0	0	0	0	0	2	0	0	0	0
ASV1915	0	0	0	0	0	0	0	0	2	0	0	0	0
ASV1916	0	0	0	0	0	0	0	0	2	0	0	0	0
ASV1917	0	0	0	0	0	0	0	0	2	0	0	0	0
ASV1918	0	0	0	0	0	0	0	0	2	0	0	0	0
ASV1919	0	0	0	0	0	0	0	0	2	0	0	0	0
ASV1920	0	0	0	0	0	0	0	0	2	0	0	0	0
ASV1921	0	0	0	0	0	0	0	0	2	0	0	0	0
ASV1922	0	0	0	0	0	0	0	0	2	0	0	0	0
ASV1923	0	0	0	0	0	0	0	0	2	0	0	0	0
ASV1924	0	0	0	0	0	0	0	0	2	0	0	0	0
ASV1925	0	0	0	0	0	0	0	0	2	0	0	0	0
ASV1926	0	0	0	0	0	0	0	0	2	0	0	0	0
ASV1928	0	0	0	0	0	0	0	0	0	2	0	0	0
ASV1929	0	0	0	0	0	0	0	0	0	2	0	0	0
ASV1930	0	0	0	0	0	0	0	0	0	2	0	0	0
ASV1932	0	0	0	0	0	0	0	0	0	2	0	0	0
ASV1933	0	0	0	0	0	0	0	0	0	2	0	0	0
ASV1936	0	0	0	0	0	0	0	0	0	2	0	0	0
ASV1937	0	0	0	0	0	0	0	0	0	2	0	0	0
ASV1938	0	0	0	0	0	0	0	0	0	2	0	0	0
ASV1939	0	0	0	0	0	0	0	0	0	2	0	0	0
ASV1940	0	0	0	0	0	0	0	0	0	2	0	0	0
ASV1941	0	0	0	0	0	0	0	0	0	2	0	0	0
ASV1942	0	0	0	0	0	0	0	0	0	2	0	0	0
ASV1944	0	0	0	0	0	0	0	0	0	2	0	0	0
ASV1946	0	0	0	0	0	0	0	0	0	2	0	0	0
ASV1947	0	0	0	0	0	0	0	0	0	2	0	0	0
ASV1948	0	0	0	0	0	0	0	0	0	2	0	0	0
ASV1950	0	0	0	0	0	0	0	0	0	2	0	0	0
ASV1952	0	0	0	0	0	0	0	0	0	2	0	0	0
ASV1953	0	0	0	0	0	0	0	0	0	2	0	0	0
ASV1954	0	0	0	0	0	0	0	0	0	2	0	0	0
ASV1956	0	0	0	0	0	0	0	0	0	2	0	0	0
ASV1957	0	0	0	0	0	0	0	0	0	2	0	0	0
ASV1958	0	0	0	0	0	0	0	0	0	2	0	0	0
ASV1959	0	0	0	0	0	0	0	0	0	0	2	0	0
ASV1960	0	0	0	0	0	0	0	0	0	0	2	0	0
ASV1961	0	0	0	0	0	0	0	0	0	0	2	0	0
ASV1962	0	0	0	0	0	0	0	0	0	0	2	0	0
ASV1963	0	0	0	0	0	0	0	0	0	0	2	0	0
ASV1965	0	0	0	0	0	0	0	0	0	0	2	0	0
ASV1967	0	0	0	0	0	0	0	0	0	0	2	0	0
ASV1969	0	0	0	0	0	0	0	0	0	0	2	0	0
ASV1970	0	0	0	0	0	0	0	0	0	0	2	0	0
ASV1971	0	0	0	0	0	0	0	0	0	0	2	0	0
ASV1972	0	0	0	0	0	0	0	0	0	0	2	0	0
ASV1974	0	0	0	0	0	0	0	0	0	0	2	0	0
ASV1975	0	0	0	0	0	0	0	0	0	0	2	0	0
ASV1977	0	0	0	0	0	0	0	0	0	0	2	0	0
ASV1978	0	0	0	0	0	0	0	0	0	0	2	0	0
ASV1980	0	0	0	0	0	0	0	0	0	0	2	0	0
ASV1981	0	0	0	0	0	0	0	0	0	0	2	0	0
ASV1982	0	0	0	0	0	0	0	0	0	0	2	0	0
ASV1983	0	0	0	0	0	0	0	0	0	0	2	0	0
ASV1984	0	0	0	0	0	0	0	0	0	0	2	0	0
ASV1985	0	0	0	0	0	0	0	0	0	0	2	0	0
ASV1987	0	0	0	0	0	0	0	0	0	0	0	2	0
ASV1988	0	0	0	0	0	0	0	0	0	0	0	2	0
ASV1989	0	0	0	0	0	0	0	0	0	0	0	2	0
ASV1990	0	0	0	0	0	0	0	0	0	0	0	2	0
ASV1991	0	0	0	0	0	0	0	0	0	0	0	2	0
ASV1992	0	0	0	0	0	0	0	0	0	0	0	2	0
ASV1993	0	0	0	0	0	0	0	0	0	0	0	2	0
ASV1994	0	0	0	0	0	0	0	0	0	0	0	2	0
ASV1995	0	0	0	0	0	0	0	0	0	0	0	2	0
ASV1996	0	0	0	0	0	0	0	0	0	0	0	0	2
ASV1997	0	0	0	0	0	0	0	0	0	0	0	0	2
ASV1998	0	0	1	0	0	0	0	0	0	0	0	0	0
ASV1999	0	0	0	1	0	0	0	0	0	0	0	0	0
ASV2000	0	0	0	1	0	0	0	0	0	0	0	0	0
ASV2001	0	0	0	1	0	0	0	0	0	0	0	0	0
ASV2002	0	0	0	1	0	0	0	0	0	0	0	0	0
ASV2003	0	0	0	0	1	0	0	0	0	0	0	0	0
ASV2004	0	0	0	0	1	0	0	0	0	0	0	0	0
ASV2005	0	0	0	0	1	0	0	0	0	0	0	0	0
ASV2006	0	0	0	0	0	0	0	1	0	0	0	0	0
ASV2007	0	0	0	0	0	0	0	1	0	0	0	0	0
ASV2008	0	0	0	0	0	0	0	1	0	0	0	0	0
ASV2010	0	0	0	0	0	0	0	1	0	0	0	0	0
ASV2014	0	0	0	0	0	0	0	0	1	0	0	0	0
ASV2015	0	0	0	0	0	0	0	0	0	1	0	0	0
ASV2016	0	0	0	0	0	0	0	0	0	1	0	0	0
ASV2018	0	0	0	0	0	0	0	0	0	0	1	0	0
ASV2019	0	0	0	0	0	0	0	0	0	0	1	0	0
ASV2020	0	0	0	0	0	0	0	0	0	0	0	0	1

## Sheet: 2020_taxa
	Kingdom	Phylum	Class	Order	Family	Genus
ASV1	Bacteria	Cyanobacteria	Cyanobacteriia	Synechococcales	Cyanobiaceae	Synechococcus CC9902
ASV2	Bacteria	Proteobacteria	Alphaproteobacteria	Rhodobacterales	Rhodobacteraceae	Ascidiaceihabitans
ASV3	Bacteria	Bacteroidota	Bacteroidia	Flavobacteriales	Crocinitomicaceae	Fluviicola
ASV4	Bacteria	Actinobacteriota	Acidimicrobiia	Actinomarinales	Actinomarinaceae	Candidatus Actinomarina
ASV5	Bacteria	Bacteroidota	Bacteroidia	Flavobacteriales	NS9 marine group	Unclassified
ASV6	Bacteria	Proteobacteria	Alphaproteobacteria	SAR11 clade	Clade I	Clade Ia
ASV7	Bacteria	Proteobacteria	Alphaproteobacteria	SAR11 clade	Clade I	Clade Ia
ASV8	Bacteria	Bacteroidota	Bacteroidia	Flavobacteriales	Flavobacteriaceae	NS4 marine group
ASV9	Bacteria	Bacteroidota	Bacteroidia	Flavobacteriales	Flavobacteriaceae	NS2b marine group
ASV10	Bacteria	Proteobacteria	Alphaproteobacteria	SAR11 clade	Clade II	Unclassified
ASV11	Archaea	Crenarchaeota	Nitrososphaeria	Nitrosopumilales	Nitrosopumilaceae	Candidatus Nitrosopumilus
ASV12	Bacteria	Actinobacteriota	Acidimicrobiia	Actinomarinales	Actinomarinaceae	Candidatus Actinomarina
ASV13	Bacteria	Dadabacteria	Dadabacteriia	Dadabacteriales	Unclassified	Unclassified
ASV14	Bacteria	Proteobacteria	Alphaproteobacteria	SAR11 clade	Clade I	Clade Ia
ASV15	Bacteria	Actinobacteriota	Acidimicrobiia	Actinomarinales	Actinomarinaceae	Candidatus Actinomarina
ASV16	Bacteria	Cyanobacteria	Cyanobacteriia	Synechococcales	Cyanobiaceae	Cyanobium PCC-6307
ASV17	Bacteria	Bacteroidota	Bacteroidia	Flavobacteriales	Flavobacteriaceae	NS4 marine group
ASV18	Bacteria	Proteobacteria	Alphaproteobacteria	SAR11 clade	Clade I	Clade Ia
ASV19	Archaea	Thermoplasmatota	Thermoplasmata	Marine Group II	Unclassified	Unclassified
ASV20	Bacteria	Bacteroidota	Bacteroidia	Flavobacteriales	Flavobacteriaceae	NS2b marine group
ASV21	Bacteria	Proteobacteria	Alphaproteobacteria	Rhodobacterales	Rhodobacteraceae	Ascidiaceihabitans
ASV22	Bacteria	Bacteroidota	Bacteroidia	Flavobacteriales	Cryomorphaceae	Unclassified
ASV23	Bacteria	Planctomycetota	Planctomycetes	Pirellulales	Pirellulaceae	Unclassified
ASV24	Bacteria	Bacteroidota	Bacteroidia	Flavobacteriales	Cryomorphaceae	Unclassified
ASV25	Bacteria	Actinobacteriota	Acidimicrobiia	Actinomarinales	Actinomarinaceae	Candidatus Actinomarina
ASV27	Bacteria	Proteobacteria	Alphaproteobacteria	Rhodobacterales	Rhodobacteraceae	Unclassified
ASV28	Bacteria	Cyanobacteria	Cyanobacteriia	Synechococcales	Cyanobiaceae	Synechococcus CC9902
ASV30	Bacteria	Bacteroidota	Bacteroidia	Flavobacteriales	Flavobacteriaceae	NS5 marine group
ASV31	Bacteria	Marinimicrobia (SAR406 clade)	Unclassified	Unclassified	Unclassified	Unclassified
ASV32	Bacteria	Bacteroidota	Bacteroidia	Flavobacteriales	Flavobacteriaceae	NS4 marine group
ASV33	Bacteria	Bacteroidota	Bacteroidia	Flavobacteriales	Flavobacteriaceae	Unclassified
ASV34	Bacteria	Proteobacteria	Gammaproteobacteria	Thiotrichales	Thiotrichaceae	Unclassified
ASV36	Bacteria	Bacteroidota	Bacteroidia	Chitinophagales	Saprospiraceae	Unclassified
ASV37	Bacteria	Bacteroidota	Bacteroidia	Flavobacteriales	Flavobacteriaceae	Aurantivirga
ASV38	Bacteria	Bacteroidota	Rhodothermia	Balneolales	Balneolaceae	Balneola
ASV39	Bacteria	Marinimicrobia (SAR406 clade)	Unclassified	Unclassified	Unclassified	Unclassified
ASV40	Bacteria	Bacteroidota	Bacteroidia	Flavobacteriales	Flavobacteriaceae	NS5 marine group
ASV41	Bacteria	Actinobacteriota	Actinobacteria	Propionibacteriales	Propionibacteriaceae	Cutibacterium
ASV43	Bacteria	Marinimicrobia (SAR406 clade)	Unclassified	Unclassified	Unclassified	Unclassified
ASV44	Bacteria	Proteobacteria	Gammaproteobacteria	Pseudomonadales	SAR86 clade	Unclassified
ASV46	Bacteria	Bacteroidota	Bacteroidia	Flavobacteriales	Crocinitomicaceae	Fluviicola
ASV47	Archaea	Thermoplasmatota	Thermoplasmata	Marine Group II	Unclassified	Unclassified
ASV48	Bacteria	Proteobacteria	Gammaproteobacteria	HOC36	Unclassified	Unclassified
ASV49	Bacteria	Proteobacteria	Alphaproteobacteria	Thalassobaculales	Nisaeaceae	OM75 clade
ASV50	Bacteria	Cyanobacteria	Cyanobacteriia	Synechococcales	Cyanobiaceae	Synechococcus CC9902
ASV51	Bacteria	Bacteroidota	Bacteroidia	Flavobacteriales	Flavobacteriaceae	NS4 marine group
ASV52	Bacteria	Bacteroidota	Bacteroidia	Flavobacteriales	Flavobacteriaceae	NS5 marine group
ASV53	Bacteria	Bacteroidota	Bacteroidia	Flavobacteriales	Flavobacteriaceae	Formosa
ASV54	Archaea	Crenarchaeota	Nitrososphaeria	Nitrosopumilales	Nitrosopumilaceae	Candidatus Nitrosopelagicus
ASV55	Bacteria	Proteobacteria	Gammaproteobacteria	Pseudomonadales	Halieaceae	OM60(NOR5) clade
ASV56	Bacteria	Proteobacteria	Alphaproteobacteria	Rhodospirillales	AEGEAN-169 marine group	Unclassified
ASV57	Bacteria	Bacteroidota	Bacteroidia	Cytophagales	Cyclobacteriaceae	Marinoscillum
ASV58	Bacteria	Proteobacteria	Alphaproteobacteria	Rhodobacterales	Rhodobacteraceae	HIMB11
ASV59	Bacteria	Proteobacteria	Gammaproteobacteria	Pseudomonadales	Thioglobaceae	SUP05 cluster
ASV60	Bacteria	Proteobacteria	Gammaproteobacteria	Pseudomonadales	SAR86 clade	Unclassified
ASV61	Bacteria	Verrucomicrobiota	Verrucomicrobiae	Pedosphaerales	Pedosphaeraceae	SCGC AAA164-E04
ASV62	Bacteria	Proteobacteria	Gammaproteobacteria	Pseudomonadales	Pseudohongiellaceae	Pseudohongiella
ASV63	Bacteria	Proteobacteria	Alphaproteobacteria	Puniceispirillales	SAR116 clade	Unclassified
ASV64	Bacteria	Dadabacteria	Dadabacteriia	Dadabacteriales	Unclassified	Unclassified
ASV65	Bacteria	Bacteroidota	Bacteroidia	Flavobacteriales	Flavobacteriaceae	Unclassified
ASV66	Bacteria	Proteobacteria	Alphaproteobacteria	Rhodospirillales	AEGEAN-169 marine group	Unclassified
ASV67	Bacteria	Planctomycetota	Planctomycetes	Pirellulales	Pirellulaceae	Unclassified
ASV68	Bacteria	Proteobacteria	Alphaproteobacteria	Rhodobacterales	Rhodobacteraceae	Litorimicrobium
ASV69	Bacteria	Marinimicrobia (SAR406 clade)	Unclassified	Unclassified	Unclassified	Unclassified
ASV70	Bacteria	Bacteroidota	Bacteroidia	Cytophagales	Cyclobacteriaceae	Marinoscillum
ASV71	Bacteria	Bacteroidota	Bacteroidia	Flavobacteriales	NS9 marine group	Unclassified
ASV72	Bacteria	Planctomycetota	Planctomycetes	Pirellulales	Pirellulaceae	Rhodopirellula
ASV73	Bacteria	Proteobacteria	Alphaproteobacteria	Rickettsiales	S25-593	Unclassified
ASV74	Bacteria	Proteobacteria	Gammaproteobacteria	Pseudomonadales	SAR86 clade	Unclassified
ASV75	Bacteria	Chloroflexi	Dehalococcoidia	SAR202 clade	Unclassified	Unclassified
ASV76	Bacteria	Bacteroidota	Bacteroidia	Flavobacteriales	Flavobacteriaceae	NS4 marine group
ASV77	Bacteria	Bacteroidota	Bacteroidia	Flavobacteriales	NS9 marine group	Unclassified
ASV78	Bacteria	Proteobacteria	Alphaproteobacteria	Puniceispirillales	SAR116 clade	Candidatus Puniceispirillum
ASV79	Bacteria	Bacteroidota	Bacteroidia	Flavobacteriales	Flavobacteriaceae	NS5 marine group
ASV80	Bacteria	Proteobacteria	Alphaproteobacteria	SAR11 clade	Clade II	Unclassified
ASV81	Bacteria	Cyanobacteria	Cyanobacteriia	Synechococcales	Cyanobiaceae	Cyanobium PCC-6307
ASV82	Bacteria	Gemmatimonadota	BD2-11 terrestrial group	Unclassified	Unclassified	Unclassified
ASV83	Bacteria	Proteobacteria	Alphaproteobacteria	Rhodobacterales	Rhodobacteraceae	HIMB11
ASV84	Archaea	Thermoplasmatota	Thermoplasmata	Marine Group III	Unclassified	Unclassified
ASV85	Bacteria	Proteobacteria	Alphaproteobacteria	SAR11 clade	Clade I	Clade Ia
ASV86	Bacteria	Proteobacteria	Gammaproteobacteria	Pseudomonadales	SAR86 clade	Unclassified
ASV87	Bacteria	Chloroflexi	Dehalococcoidia	SAR202 clade	Unclassified	Unclassified
ASV88	Bacteria	Actinobacteriota	Acidimicrobiia	Actinomarinales	Actinomarinaceae	Candidatus Actinomarina
ASV89	Bacteria	Bacteroidota	Bacteroidia	Flavobacteriales	Cryomorphaceae	Unclassified
ASV90	Bacteria	Bacteroidota	Bacteroidia	Flavobacteriales	NS9 marine group	Unclassified
ASV91	Bacteria	Proteobacteria	Gammaproteobacteria	UBA10353 marine group	Unclassified	Unclassified
ASV92	Bacteria	Bacteroidota	Bacteroidia	Flavobacteriales	Flavobacteriaceae	NS4 marine group
ASV93	Bacteria	Proteobacteria	Alphaproteobacteria	Rhodobacterales	Rhodobacteraceae	HIMB11
ASV94	Bacteria	Proteobacteria	Alphaproteobacteria	SAR11 clade	Clade I	Clade Ib
ASV95	Bacteria	Bacteroidota	Bacteroidia	Flavobacteriales	Flavobacteriaceae	NS4 marine group
ASV96	Bacteria	Bacteroidota	Bacteroidia	Flavobacteriales	Flavobacteriaceae	NS5 marine group
ASV97	Bacteria	Planctomycetota	Planctomycetes	Planctomycetales	Gimesiaceae	Unclassified
ASV98	Archaea	Thermoplasmatota	Thermoplasmata	Marine Group II	Unclassified	Unclassified
ASV99	Bacteria	Cyanobacteria	Cyanobacteriia	Synechococcales	Cyanobiaceae	Synechococcus CC9902
ASV100	Bacteria	Proteobacteria	Alphaproteobacteria	Rhodobacterales	Rhodobacteraceae	Roseobacter clade NAC11-7 lineage
ASV101	Bacteria	Proteobacteria	Alphaproteobacteria	Puniceispirillales	SAR116 clade	Candidatus Puniceispirillum
ASV102	Archaea	Thermoplasmatota	Thermoplasmata	Marine Group II	Unclassified	Unclassified
ASV103	Bacteria	Bacteroidota	Bacteroidia	Flavobacteriales	Flavobacteriaceae	NS5 marine group
ASV104	Bacteria	Bacteroidota	Bacteroidia	Flavobacteriales	Flavobacteriaceae	NS5 marine group
ASV105	Bacteria	Proteobacteria	Alphaproteobacteria	Rhodospirillales	AEGEAN-169 marine group	Unclassified
ASV106	Bacteria	Proteobacteria	Gammaproteobacteria	Ga0077536	Unclassified	Unclassified
ASV107	Bacteria	Proteobacteria	Alphaproteobacteria	Defluviicoccales	Unclassified	Unclassified
ASV108	Bacteria	Proteobacteria	Gammaproteobacteria	Pseudomonadales	SAR86 clade	Unclassified
ASV109	Bacteria	Actinobacteriota	Acidimicrobiia	Actinomarinales	Actinomarinaceae	Candidatus Actinomarina
ASV110	Bacteria	Bacteroidota	Rhodothermia	Balneolales	Balneolaceae	Balneola
ASV112	Bacteria	Bacteroidota	Bacteroidia	Flavobacteriales	Flavobacteriaceae	NS4 marine group
ASV113	Bacteria	Proteobacteria	Gammaproteobacteria	Pseudomonadales	KI89A clade	Unclassified
ASV114	Bacteria	Bacteroidota	Bacteroidia	Flavobacteriales	NS9 marine group	Unclassified
ASV115	Bacteria	Bacteroidota	Bacteroidia	Flavobacteriales	NS7 marine group	Unclassified
ASV116	Bacteria	Marinimicrobia (SAR406 clade)	Unclassified	Unclassified	Unclassified	Unclassified
ASV117	Bacteria	Marinimicrobia (SAR406 clade)	Unclassified	Unclassified	Unclassified	Unclassified
ASV118	Bacteria	Bacteroidota	Bacteroidia	Flavobacteriales	NS9 marine group	Unclassified
ASV119	Bacteria	SAR324 clade(Marine group B)	Unclassified	Unclassified	Unclassified	Unclassified
ASV120	Bacteria	Proteobacteria	Alphaproteobacteria	SAR11 clade	Clade IV	Unclassified
ASV121	Bacteria	Proteobacteria	Alphaproteobacteria	Puniceispirillales	SAR116 clade	Unclassified
ASV122	Bacteria	Firmicutes	Bacilli	Staphylococcales	Staphylococcaceae	Staphylococcus
ASV123	Bacteria	Proteobacteria	Gammaproteobacteria	Thiotrichales	Thiotrichaceae	Unclassified
ASV124	Bacteria	Proteobacteria	Alphaproteobacteria	Defluviicoccales	Unclassified	Unclassified
ASV125	Bacteria	Proteobacteria	Gammaproteobacteria	Pseudomonadales	Halieaceae	OM60(NOR5) clade
ASV126	Archaea	Thermoplasmatota	Thermoplasmata	Marine Group II	Unclassified	Unclassified
ASV127	Bacteria	Proteobacteria	Gammaproteobacteria	Pseudomonadales	Halieaceae	Luminiphilus
ASV128	Bacteria	Bacteroidota	Bacteroidia	Cytophagales	Cyclobacteriaceae	Marinoscillum
ASV129	Bacteria	Bacteroidota	Bacteroidia	Flavobacteriales	Flavobacteriaceae	NS5 marine group
ASV130	Bacteria	Proteobacteria	Gammaproteobacteria	Pseudomonadales	SAR86 clade	Unclassified
ASV131	Bacteria	SAR324 clade(Marine group B)	Unclassified	Unclassified	Unclassified	Unclassified
ASV132	Bacteria	Bacteroidota	Bacteroidia	Flavobacteriales	Crocinitomicaceae	Fluviicola
ASV133	Bacteria	Bacteroidota	Bacteroidia	Flavobacteriales	Flavobacteriaceae	NS4 marine group
ASV134	Bacteria	Proteobacteria	Alphaproteobacteria	SAR11 clade	Clade II	Unclassified
ASV135	Bacteria	Proteobacteria	Alphaproteobacteria	Thalassobaculales	Nisaeaceae	OM75 clade
ASV136	Bacteria	Proteobacteria	Alphaproteobacteria	Rhodospirillales	AEGEAN-169 marine group	Unclassified
ASV137	Bacteria	Planctomycetota	Planctomycetes	Planctomycetales	Rubinisphaeraceae	Unclassified
ASV138	Bacteria	Proteobacteria	Alphaproteobacteria	Rhodobacterales	Rhodobacteraceae	Unclassified
ASV139	Bacteria	Proteobacteria	Gammaproteobacteria	Burkholderiales	Methylophilaceae	OM43 clade
ASV140	Bacteria	Proteobacteria	Alphaproteobacteria	Rhizobiales	Stappiaceae	Unclassified
ASV141	Bacteria	Verrucomicrobiota	Verrucomicrobiae	Opitutales	Puniceicoccaceae	Cerasicoccus
ASV142	Bacteria	Marinimicrobia (SAR406 clade)	Unclassified	Unclassified	Unclassified	Unclassified
ASV143	Bacteria	Marinimicrobia (SAR406 clade)	Unclassified	Unclassified	Unclassified	Unclassified
ASV144	Bacteria	Proteobacteria	Gammaproteobacteria	Steroidobacterales	Woeseiaceae	Woeseia
ASV145	Bacteria	Planctomycetota	Planctomycetes	Planctomycetales	Gimesiaceae	Unclassified
ASV146	Bacteria	Bacteroidota	Bacteroidia	Sphingobacteriales	NS11-12 marine group	Unclassified
ASV147	Bacteria	Planctomycetota	OM190	Unclassified	Unclassified	Unclassified
ASV148	Bacteria	Proteobacteria	Alphaproteobacteria	Rhodobacterales	Rhodobacteraceae	Unclassified
ASV149	Bacteria	Proteobacteria	Alphaproteobacteria	SAR11 clade	Clade I	Clade Ib
ASV150	Bacteria	Proteobacteria	Gammaproteobacteria	Pseudomonadales	SAR86 clade	Unclassified
ASV151	Bacteria	Proteobacteria	Gammaproteobacteria	Pseudomonadales	Halieaceae	OM60(NOR5) clade
ASV152	Bacteria	Planctomycetota	Planctomycetes	Pirellulales	Pirellulaceae	Blastopirellula
ASV153	Bacteria	Bacteroidota	Bacteroidia	Flavobacteriales	Cryomorphaceae	Unclassified
ASV154	Bacteria	Proteobacteria	Alphaproteobacteria	SAR11 clade	Clade III	Unclassified
ASV155	Bacteria	Proteobacteria	Alphaproteobacteria	SAR11 clade	Clade I	Clade Ia
ASV156	Bacteria	Proteobacteria	Gammaproteobacteria	Pseudomonadales	KI89A clade	Unclassified
ASV157	Bacteria	Proteobacteria	Gammaproteobacteria	Pseudomonadales	Halieaceae	OM60(NOR5) clade
ASV158	Bacteria	Verrucomicrobiota	Verrucomicrobiae	Verrucomicrobiales	DEV007	Unclassified
ASV159	Bacteria	Planctomycetota	OM190	Unclassified	Unclassified	Unclassified
ASV160	Bacteria	Proteobacteria	Alphaproteobacteria	Rhodobacterales	Rhodobacteraceae	Ascidiaceihabitans
ASV161	Bacteria	Bacteroidota	Rhodothermia	Balneolales	Balneolaceae	Unclassified
ASV162	Bacteria	Bacteroidota	Bacteroidia	Flavobacteriales	Flavobacteriaceae	NS4 marine group
ASV163	Bacteria	Desulfobacterota	Unclassified	Unclassified	Unclassified	Unclassified
ASV164	Bacteria	Proteobacteria	Gammaproteobacteria	Pseudomonadales	Halieaceae	OM60(NOR5) clade
ASV165	Bacteria	Bacteroidota	Bacteroidia	Flavobacteriales	Flavobacteriaceae	NS5 marine group
ASV166	Bacteria	Proteobacteria	Gammaproteobacteria	Pseudomonadales	Thioglobaceae	SUP05 cluster
ASV167	Bacteria	Proteobacteria	Alphaproteobacteria	Rhodobacterales	Rhodobacteraceae	Unclassified
ASV168	Bacteria	Proteobacteria	Alphaproteobacteria	Parvibaculales	OCS116 clade	Unclassified
ASV169	Bacteria	Planctomycetota	Phycisphaerae	Phycisphaerales	Phycisphaeraceae	CL500-3
ASV170	Bacteria	Marinimicrobia (SAR406 clade)	Unclassified	Unclassified	Unclassified	Unclassified
ASV171	Bacteria	Proteobacteria	Gammaproteobacteria	Pseudomonadales	SAR86 clade	Unclassified
ASV172	Bacteria	Proteobacteria	Gammaproteobacteria	Burkholderiales	Nitrosomonadaceae	IS-44
ASV173	Bacteria	Actinobacteriota	Acidimicrobiia	Microtrichales	Microtrichaceae	Sva0996 marine group
ASV174	Bacteria	Proteobacteria	Gammaproteobacteria	Pseudomonadales	Halieaceae	OM60(NOR5) clade
ASV176	Bacteria	Proteobacteria	Alphaproteobacteria	Rickettsiales	S25-593	Unclassified
ASV177	Bacteria	Planctomycetota	Planctomycetes	Planctomycetales	Rubinisphaeraceae	Unclassified
ASV178	Bacteria	Bacteroidota	Bacteroidia	Flavobacteriales	NS9 marine group	Unclassified
ASV179	Bacteria	Proteobacteria	Alphaproteobacteria	Puniceispirillales	SAR116 clade	Unclassified
ASV180	Bacteria	Proteobacteria	Alphaproteobacteria	Rhodobacterales	Rhodobacteraceae	Lentibacter
ASV181	Bacteria	Bacteroidota	Bacteroidia	Flavobacteriales	Flavobacteriaceae	NS5 marine group
ASV182	Bacteria	Proteobacteria	Alphaproteobacteria	Unclassified	Unclassified	Unclassified
ASV183	Bacteria	Planctomycetota	OM190	Unclassified	Unclassified	Unclassified
ASV184	Bacteria	Bacteroidota	Bacteroidia	Flavobacteriales	Flavobacteriaceae	NS4 marine group
ASV185	Bacteria	Bacteroidota	Bacteroidia	Flavobacteriales	NS9 marine group	Unclassified
ASV188	Bacteria	Proteobacteria	Alphaproteobacteria	Puniceispirillales	SAR116 clade	Unclassified
ASV189	Bacteria	Bacteroidota	Bacteroidia	Flavobacteriales	NS9 marine group	Unclassified
ASV190	Archaea	Crenarchaeota	Nitrososphaeria	Nitrosopumilales	Nitrosopumilaceae	Candidatus Nitrosopelagicus
ASV191	Bacteria	Proteobacteria	Gammaproteobacteria	Pseudomonadales	SAR86 clade	Unclassified
ASV192	Bacteria	Proteobacteria	Gammaproteobacteria	Pseudomonadales	SAR86 clade	Unclassified
ASV193	Bacteria	Proteobacteria	Gammaproteobacteria	Enterobacterales	Alteromonadaceae	Glaciecola
ASV194	Archaea	Thermoplasmatota	Thermoplasmata	Marine Group II	Unclassified	Unclassified
ASV195	Bacteria	Proteobacteria	Alphaproteobacteria	Unclassified	Unclassified	Unclassified
ASV196	Bacteria	Planctomycetota	Planctomycetes	Pirellulales	Pirellulaceae	Rubripirellula
ASV197	Bacteria	Verrucomicrobiota	Verrucomicrobiae	Verrucomicrobiales	Rubritaleaceae	Roseibacillus
ASV198	Bacteria	Proteobacteria	Alphaproteobacteria	Parvibaculales	OCS116 clade	Unclassified
ASV199	Bacteria	Chloroflexi	Dehalococcoidia	SAR202 clade	Unclassified	Unclassified
ASV200	Bacteria	Proteobacteria	Gammaproteobacteria	Pseudomonadales	Halieaceae	OM60(NOR5) clade
ASV201	Bacteria	Proteobacteria	Alphaproteobacteria	Rhodospirillales	AEGEAN-169 marine group	Unclassified
ASV202	Bacteria	Bacteroidota	Bacteroidia	Flavobacteriales	NS9 marine group	Unclassified
ASV203	Bacteria	Proteobacteria	Alphaproteobacteria	Rhizobiales	Stappiaceae	Unclassified
ASV204	Bacteria	Bacteroidota	Bacteroidia	Flavobacteriales	NS7 marine group	Unclassified
ASV205	Bacteria	Bacteroidota	Bacteroidia	Flavobacteriales	Flavobacteriaceae	NS5 marine group
ASV206	Bacteria	Proteobacteria	Gammaproteobacteria	UBA10353 marine group	Unclassified	Unclassified
ASV208	Bacteria	Proteobacteria	Alphaproteobacteria	SAR11 clade	Clade IV	Unclassified
ASV209	Bacteria	Bacteroidota	Bacteroidia	Flavobacteriales	Crocinitomicaceae	Salinirepens
ASV211	Bacteria	Proteobacteria	Alphaproteobacteria	SAR11 clade	Clade I	Clade Ia
ASV212	Bacteria	Bacteroidota	Bacteroidia	Flavobacteriales	Flavobacteriaceae	Unclassified
ASV213	Bacteria	Planctomycetota	Planctomycetes	Pirellulales	Pirellulaceae	Rubripirellula
ASV214	Bacteria	Bacteroidota	Bacteroidia	Flavobacteriales	Flavobacteriaceae	NS4 marine group
ASV215	Bacteria	Proteobacteria	Gammaproteobacteria	Pseudomonadales	SAR86 clade	Unclassified
ASV216	Bacteria	Proteobacteria	Gammaproteobacteria	Pseudomonadales	Halieaceae	OM60(NOR5) clade
ASV218	Bacteria	Proteobacteria	Alphaproteobacteria	Puniceispirillales	SAR116 clade	Candidatus Puniceispirillum
ASV219	Archaea	Thermoplasmatota	Thermoplasmata	Marine Group II	Unclassified	Unclassified
ASV220	Bacteria	Proteobacteria	Gammaproteobacteria	UBA10353 marine group	Unclassified	Unclassified
ASV221	Bacteria	Cyanobacteria	Cyanobacteriia	Synechococcales	Cyanobiaceae	Prochlorococcus MIT9313
ASV223	Bacteria	Bacteroidota	Bacteroidia	Flavobacteriales	Flavobacteriaceae	NS5 marine group
ASV224	Bacteria	Marinimicrobia (SAR406 clade)	Unclassified	Unclassified	Unclassified	Unclassified
ASV225	Bacteria	Verrucomicrobiota	Verrucomicrobiae	Opitutales	Puniceicoccaceae	Pelagicoccus
ASV226	Bacteria	Proteobacteria	Alphaproteobacteria	Defluviicoccales	Unclassified	Unclassified
ASV227	Bacteria	Planctomycetota	OM190	Unclassified	Unclassified	Unclassified
ASV228	Bacteria	Bacteroidota	Bacteroidia	Flavobacteriales	Flavobacteriaceae	Unclassified
ASV229	Bacteria	Proteobacteria	Gammaproteobacteria	Steroidobacterales	Woeseiaceae	Woeseia
ASV230	Bacteria	Planctomycetota	Planctomycetes	Pirellulales	Pirellulaceae	Rhodopirellula
ASV231	Archaea	Thermoplasmatota	Thermoplasmata	Marine Group II	Unclassified	Unclassified
ASV232	Bacteria	Proteobacteria	Alphaproteobacteria	SAR11 clade	Clade I	Clade Ia
ASV233	Bacteria	Proteobacteria	Gammaproteobacteria	Pseudomonadales	SAR86 clade	Unclassified
ASV234	Bacteria	Verrucomicrobiota	Verrucomicrobiae	Opitutales	Puniceicoccaceae	MB11C04 marine group
ASV236	Bacteria	Proteobacteria	Gammaproteobacteria	Pseudomonadales	Halieaceae	OM60(NOR5) clade
ASV237	Bacteria	Proteobacteria	Gammaproteobacteria	Pseudomonadales	OM182 clade	Unclassified
ASV238	Bacteria	Proteobacteria	Gammaproteobacteria	Burkholderiales	Neisseriaceae	Unclassified
ASV239	Bacteria	Verrucomicrobiota	Verrucomicrobiae	Opitutales	Puniceicoccaceae	MB11C04 marine group
ASV240	Bacteria	Proteobacteria	Alphaproteobacteria	Puniceispirillales	SAR116 clade	Unclassified
ASV241	Bacteria	Proteobacteria	Gammaproteobacteria	Pseudomonadales	SAR86 clade	Unclassified
ASV242	Bacteria	Proteobacteria	Gammaproteobacteria	Coxiellales	Coxiellaceae	Coxiella
ASV243	Bacteria	Verrucomicrobiota	Verrucomicrobiae	Opitutales	Puniceicoccaceae	Coraliomargarita
ASV244	Bacteria	Marinimicrobia (SAR406 clade)	Unclassified	Unclassified	Unclassified	Unclassified
ASV245	Bacteria	Actinobacteriota	Acidimicrobiia	Microtrichales	Microtrichaceae	Sva0996 marine group
ASV246	Bacteria	Proteobacteria	Gammaproteobacteria	Pseudomonadales	Porticoccaceae	SAR92 clade
ASV247	Bacteria	Proteobacteria	Gammaproteobacteria	UBA10353 marine group	Unclassified	Unclassified
ASV248	Bacteria	Cyanobacteria	Cyanobacteriia	Synechococcales	Cyanobiaceae	Synechococcus CC9902
ASV249	Bacteria	Proteobacteria	Gammaproteobacteria	Enterobacterales	Alteromonadaceae	Glaciecola
ASV250	Bacteria	Proteobacteria	Alphaproteobacteria	Puniceispirillales	Unclassified	Unclassified
ASV252	Bacteria	Actinobacteriota	Acidimicrobiia	Actinomarinales	Actinomarinaceae	Candidatus Actinomarina
ASV253	Bacteria	Proteobacteria	Alphaproteobacteria	Rhodospirillales	AEGEAN-169 marine group	Unclassified
ASV254	Bacteria	Proteobacteria	Gammaproteobacteria	Pseudomonadales	SAR86 clade	Unclassified
ASV255	Bacteria	Bacteroidota	Bacteroidia	Flavobacteriales	Flavobacteriaceae	NS4 marine group
ASV256	Archaea	Thermoplasmatota	Thermoplasmata	Marine Group II	Unclassified	Unclassified
ASV257	Bacteria	Proteobacteria	Gammaproteobacteria	Pseudomonadales	KI89A clade	Unclassified
ASV258	Bacteria	Proteobacteria	Gammaproteobacteria	Pseudomonadales	Halieaceae	OM60(NOR5) clade
ASV259	Bacteria	Bacteroidota	Bacteroidia	Flavobacteriales	Flavobacteriaceae	NS5 marine group
ASV260	Bacteria	Proteobacteria	Alphaproteobacteria	Defluviicoccales	Unclassified	Unclassified
ASV261	Bacteria	Proteobacteria	Alphaproteobacteria	Parvibaculales	Parvibaculaceae	Unclassified
ASV262	Bacteria	Planctomycetota	OM190	Unclassified	Unclassified	Unclassified
ASV263	Bacteria	Verrucomicrobiota	Verrucomicrobiae	Arctic97B-4 marine group	Unclassified	Unclassified
ASV264	Bacteria	Bacteroidota	Bacteroidia	Flavobacteriales	NS9 marine group	Unclassified
ASV265	Bacteria	Verrucomicrobiota	Verrucomicrobiae	Verrucomicrobiales	Rubritaleaceae	Roseibacillus
ASV266	Bacteria	Planctomycetota	OM190	Unclassified	Unclassified	Unclassified
ASV267	Bacteria	Bacteroidota	Bacteroidia	Cytophagales	Cyclobacteriaceae	Marinoscillum
ASV268	Bacteria	Verrucomicrobiota	Verrucomicrobiae	Verrucomicrobiales	DEV007	Unclassified
ASV269	Bacteria	Proteobacteria	Gammaproteobacteria	Burkholderiales	MWH-UniP1 aquatic group	Unclassified
ASV270	Bacteria	Proteobacteria	Alphaproteobacteria	SAR11 clade	Clade I	Clade Ib
ASV271	Bacteria	Proteobacteria	Gammaproteobacteria	Pseudomonadales	Pseudohongiellaceae	Pseudohongiella
ASV273	Bacteria	Bacteroidota	Bacteroidia	Flavobacteriales	Flavobacteriaceae	NS4 marine group
ASV275	Bacteria	Proteobacteria	Alphaproteobacteria	Rhodospirillales	AEGEAN-169 marine group	Unclassified
ASV276	Bacteria	Proteobacteria	Alphaproteobacteria	Parvibaculales	PS1 clade	Unclassified
ASV277	Bacteria	Desulfobacterota	Desulfuromonadia	Bradymonadales	Unclassified	Unclassified
ASV278	Bacteria	Proteobacteria	Gammaproteobacteria	Pseudomonadales	SAR86 clade	Unclassified
ASV279	Bacteria	Bacteroidota	Bacteroidia	Flavobacteriales	NS9 marine group	Unclassified
ASV280	Bacteria	Chloroflexi	Dehalococcoidia	SAR202 clade	Unclassified	Unclassified
ASV281	Bacteria	Proteobacteria	Alphaproteobacteria	Puniceispirillales	SAR116 clade	Candidatus Puniceispirillum
ASV282	Bacteria	Bacteroidota	Bacteroidia	Flavobacteriales	Cryomorphaceae	NS10 marine group
ASV283	Bacteria	Bacteroidota	Bacteroidia	Flavobacteriales	NS7 marine group	Unclassified
ASV284	Bacteria	Chloroflexi	Dehalococcoidia	SAR202 clade	Unclassified	Unclassified
ASV286	Bacteria	Proteobacteria	Alphaproteobacteria	Defluviicoccales	Unclassified	Unclassified
ASV287	Bacteria	Proteobacteria	Alphaproteobacteria	Rhizobiales	Stappiaceae	Unclassified
ASV288	Bacteria	Proteobacteria	Alphaproteobacteria	Rhodospirillales	AEGEAN-169 marine group	Unclassified
ASV289	Bacteria	Proteobacteria	Alphaproteobacteria	SAR11 clade	Clade II	Unclassified
ASV291	Bacteria	Desulfobacterota	Desulfuromonadia	Bradymonadales	Unclassified	Unclassified
ASV292	Bacteria	Proteobacteria	Alphaproteobacteria	SAR11 clade	Clade III	Unclassified
ASV293	Bacteria	Cyanobacteria	Cyanobacteriia	Synechococcales	Cyanobiaceae	Synechococcus CC9902
ASV294	Bacteria	Proteobacteria	Alphaproteobacteria	Puniceispirillales	SAR116 clade	Unclassified
ASV295	Bacteria	Actinobacteriota	Acidimicrobiia	Microtrichales	Microtrichaceae	Sva0996 marine group
ASV296	Bacteria	Proteobacteria	Alphaproteobacteria	Puniceispirillales	SAR116 clade	Unclassified
ASV297	Bacteria	Hydrogenedentes	Hydrogenedentia	Hydrogenedentiales	Hydrogenedensaceae	Unclassified
ASV298	Bacteria	Gemmatimonadota	BD2-11 terrestrial group	Unclassified	Unclassified	Unclassified
ASV299	Bacteria	Proteobacteria	Alphaproteobacteria	Defluviicoccales	Unclassified	Unclassified
ASV300	Bacteria	Bacteroidota	Bacteroidia	Flavobacteriales	Flavobacteriaceae	NS4 marine group
ASV301	Bacteria	Verrucomicrobiota	Verrucomicrobiae	Opitutales	Puniceicoccaceae	MB11C04 marine group
ASV302	Bacteria	Proteobacteria	Gammaproteobacteria	Pseudomonadales	Nitrincolaceae	Marinobacterium
ASV303	Bacteria	Proteobacteria	Alphaproteobacteria	SAR11 clade	Clade I	Clade Ia
ASV304	Bacteria	Planctomycetota	BD7-11	Unclassified	Unclassified	Unclassified
ASV305	Bacteria	Proteobacteria	Gammaproteobacteria	Pseudomonadales	SAR86 clade	Unclassified
ASV306	Bacteria	Planctomycetota	Phycisphaerae	Phycisphaerales	Phycisphaeraceae	CL500-3
ASV307	Bacteria	Proteobacteria	Alphaproteobacteria	SAR11 clade	Clade II	Unclassified
ASV308	Bacteria	Proteobacteria	Alphaproteobacteria	SAR11 clade	Clade III	Unclassified
ASV309	Bacteria	Proteobacteria	Alphaproteobacteria	Defluviicoccales	Unclassified	Unclassified
ASV310	Bacteria	Proteobacteria	Alphaproteobacteria	Defluviicoccales	Unclassified	Unclassified
ASV311	Bacteria	Actinobacteriota	Acidimicrobiia	Microtrichales	Microtrichaceae	Sva0996 marine group
ASV312	Bacteria	Bacteroidota	Bacteroidia	Flavobacteriales	Flavobacteriaceae	NS5 marine group
ASV313	Bacteria	Bacteroidota	Bacteroidia	Flavobacteriales	Flavobacteriaceae	Unclassified
ASV314	Bacteria	Bacteroidota	Bacteroidia	Flavobacteriales	Flavobacteriaceae	NS5 marine group
ASV315	Bacteria	Proteobacteria	Gammaproteobacteria	Pseudomonadales	Pseudohongiellaceae	Pseudohongiella
ASV316	Bacteria	Bacteroidota	Bacteroidia	Chitinophagales	Saprospiraceae	Unclassified
ASV317	Bacteria	Bacteroidota	Bacteroidia	Flavobacteriales	Flavobacteriaceae	NS5 marine group
ASV318	Bacteria	Proteobacteria	Alphaproteobacteria	Rhodospirillales	Magnetospiraceae	Unclassified
ASV319	Bacteria	Proteobacteria	Gammaproteobacteria	Pseudomonadales	Halieaceae	OM60(NOR5) clade
ASV321	Bacteria	Proteobacteria	Gammaproteobacteria	Pseudomonadales	SAR86 clade	Unclassified
ASV322	Bacteria	Proteobacteria	Alphaproteobacteria	Puniceispirillales	SAR116 clade	Unclassified
ASV323	Bacteria	Bacteroidota	Bacteroidia	Flavobacteriales	Cryomorphaceae	Unclassified
ASV324	Bacteria	Actinobacteriota	Acidimicrobiia	Actinomarinales	Actinomarinaceae	Candidatus Actinomarina
ASV325	Bacteria	Proteobacteria	Alphaproteobacteria	Rhodobacterales	Rhodobacteraceae	Ascidiaceihabitans
ASV326	Bacteria	Proteobacteria	Alphaproteobacteria	Puniceispirillales	SAR116 clade	Unclassified
ASV327	Bacteria	Proteobacteria	Alphaproteobacteria	SAR11 clade	Clade IV	Unclassified
ASV328	Bacteria	Actinobacteriota	Acidimicrobiia	Actinomarinales	Actinomarinaceae	Candidatus Actinomarina
ASV329	Bacteria	Proteobacteria	Alphaproteobacteria	Rhodospirillales	AEGEAN-169 marine group	Unclassified
ASV331	Bacteria	Bdellovibrionota	Bdellovibrionia	Bdellovibrionales	Bdellovibrionaceae	OM27 clade
ASV332	Bacteria	Proteobacteria	Alphaproteobacteria	Puniceispirillales	SAR116 clade	Unclassified
ASV333	Bacteria	Bacteroidota	Bacteroidia	Flavobacteriales	Flavobacteriaceae	Aureicoccus
ASV334	Bacteria	Bacteroidota	Bacteroidia	Flavobacteriales	NS9 marine group	Unclassified
ASV335	Bacteria	Actinobacteriota	Acidimicrobiia	Microtrichales	Ilumatobacteraceae	Unclassified
ASV336	Bacteria	Proteobacteria	Alphaproteobacteria	Rhodobacterales	Rhodobacteraceae	Unclassified
ASV337	Bacteria	Proteobacteria	Alphaproteobacteria	Rhodospirillales	Magnetospiraceae	Unclassified
ASV338	Bacteria	Proteobacteria	Gammaproteobacteria	Burkholderiales	MWH-UniP1 aquatic group	Unclassified
ASV340	Bacteria	Proteobacteria	Alphaproteobacteria	Parvibaculales	PS1 clade	Unclassified
ASV341	Bacteria	Proteobacteria	Alphaproteobacteria	SAR11 clade	Clade I	Clade Ia
ASV342	Bacteria	Bacteroidota	Bacteroidia	Flavobacteriales	Flavobacteriaceae	NS5 marine group
ASV343	Bacteria	Verrucomicrobiota	Verrucomicrobiae	Arctic97B-4 marine group	Unclassified	Unclassified
ASV344	Bacteria	Marinimicrobia (SAR406 clade)	Unclassified	Unclassified	Unclassified	Unclassified
ASV345	Bacteria	NB1-j	Unclassified	Unclassified	Unclassified	Unclassified
ASV346	Bacteria	Proteobacteria	Alphaproteobacteria	Rickettsiales	S25-593	Unclassified
ASV347	Bacteria	Proteobacteria	Gammaproteobacteria	Pseudomonadales	Porticoccaceae	SAR92 clade
ASV348	Bacteria	Proteobacteria	Gammaproteobacteria	Pseudomonadales	OM182 clade	Unclassified
ASV349	Bacteria	NB1-j	Unclassified	Unclassified	Unclassified	Unclassified
ASV352	Bacteria	Marinimicrobia (SAR406 clade)	Unclassified	Unclassified	Unclassified	Unclassified
ASV353	Bacteria	Planctomycetota	OM190	Unclassified	Unclassified	Unclassified
ASV354	Archaea	Thermoplasmatota	Thermoplasmata	Marine Group II	Unclassified	Unclassified
ASV355	Bacteria	Verrucomicrobiota	Kiritimatiellae	Kiritimatiellales	Kiritimatiellaceae	R76-B128
ASV356	Bacteria	Proteobacteria	Gammaproteobacteria	Coxiellales	Coxiellaceae	Coxiella
ASV357	Bacteria	Proteobacteria	Gammaproteobacteria	Pseudomonadales	OM182 clade	Unclassified
ASV358	Bacteria	Proteobacteria	Alphaproteobacteria	Rhodobacterales	Rhodobacteraceae	Unclassified
ASV359	Bacteria	Proteobacteria	Gammaproteobacteria	Pseudomonadales	Porticoccaceae	SAR92 clade
ASV360	Bacteria	Bdellovibrionota	Oligoflexia	Oligoflexales	Oligoflexaceae	Unclassified
ASV361	Bacteria	Proteobacteria	Alphaproteobacteria	Thalassobaculales	Nisaeaceae	OM75 clade
ASV362	Bacteria	Proteobacteria	Alphaproteobacteria	Caulobacterales	Hyphomonadaceae	Unclassified
ASV364	Bacteria	Proteobacteria	Gammaproteobacteria	Coxiellales	Coxiellaceae	Coxiella
ASV365	Bacteria	Proteobacteria	Gammaproteobacteria	Nitrosococcales	Nitrosococcaceae	Cm1-21
ASV366	Bacteria	Proteobacteria	Gammaproteobacteria	Francisellales	Francisellaceae	[Caedibacter] taeniospiralis group
ASV367	Bacteria	Verrucomicrobiota	Verrucomicrobiae	Opitutales	Puniceicoccaceae	MB11C04 marine group
ASV368	Bacteria	Proteobacteria	Gammaproteobacteria	Pseudomonadales	SAR86 clade	Unclassified
ASV369	Bacteria	Planctomycetota	OM190	Unclassified	Unclassified	Unclassified
ASV370	Bacteria	Bacteroidota	Bacteroidia	Flavobacteriales	Flavobacteriaceae	Unclassified
ASV371	Bacteria	Proteobacteria	Gammaproteobacteria	UBA10353 marine group	Unclassified	Unclassified
ASV372	Bacteria	Proteobacteria	Alphaproteobacteria	Rhodobacterales	Rhodobacteraceae	Unclassified
ASV374	Bacteria	Bacteroidota	Bacteroidia	Flavobacteriales	Flavobacteriaceae	Ulvibacter
ASV375	Bacteria	Desulfobacterota	Desulfuromonadia	Bradymonadales	Unclassified	Unclassified
ASV376	Bacteria	Proteobacteria	Alphaproteobacteria	Rhodospirillales	AEGEAN-169 marine group	Unclassified
ASV377	Bacteria	Proteobacteria	Alphaproteobacteria	SAR11 clade	Clade I	Clade Ia
ASV378	Bacteria	Proteobacteria	Gammaproteobacteria	Burkholderiales	MWH-UniP1 aquatic group	Unclassified
ASV379	Bacteria	Bacteroidota	Bacteroidia	Flavobacteriales	Flavobacteriaceae	NS5 marine group
ASV380	Bacteria	Planctomycetota	Planctomycetes	Pirellulales	Pirellulaceae	Blastopirellula
ASV381	Bacteria	Proteobacteria	Gammaproteobacteria	Pseudomonadales	SAR86 clade	Unclassified
ASV383	Bacteria	Verrucomicrobiota	Verrucomicrobiae	Arctic97B-4 marine group	Unclassified	Unclassified
ASV384	Bacteria	Planctomycetota	Planctomycetes	Pirellulales	Pirellulaceae	Blastopirellula
ASV386	Bacteria	Planctomycetota	Phycisphaerae	Phycisphaerales	Phycisphaeraceae	CL500-3
ASV387	Bacteria	Proteobacteria	Gammaproteobacteria	Burkholderiales	Comamonadaceae	Limnohabitans
ASV388	Bacteria	Bacteroidota	Bacteroidia	Flavobacteriales	Cryomorphaceae	Unclassified
ASV389	Bacteria	Proteobacteria	Alphaproteobacteria	Rhodospirillales	Magnetospiraceae	Unclassified
ASV390	Bacteria	Bdellovibrionota	Bdellovibrionia	Bdellovibrionales	Bdellovibrionaceae	OM27 clade
ASV391	Bacteria	Planctomycetota	Planctomycetes	Pirellulales	Pirellulaceae	Blastopirellula
ASV392	Bacteria	Marinimicrobia (SAR406 clade)	Unclassified	Unclassified	Unclassified	Unclassified
ASV393	Bacteria	Proteobacteria	Alphaproteobacteria	Rhodobacterales	Rhodobacteraceae	Thalassobius
ASV394	Bacteria	Proteobacteria	Alphaproteobacteria	Defluviicoccales	Unclassified	Unclassified
ASV395	Bacteria	Proteobacteria	Alphaproteobacteria	Parvibaculales	PS1 clade	Unclassified
ASV396	Bacteria	Proteobacteria	Gammaproteobacteria	Pseudomonadales	SAR86 clade	Unclassified
ASV397	Bacteria	Proteobacteria	Alphaproteobacteria	Rhizobiales	Stappiaceae	Unclassified
ASV398	Bacteria	Bacteroidota	Bacteroidia	Flavobacteriales	NS9 marine group	Unclassified
ASV399	Bacteria	Cyanobacteria	Cyanobacteriia	Synechococcales	Cyanobiaceae	Synechococcus CC9902
ASV400	Bacteria	Cyanobacteria	Cyanobacteriia	Synechococcales	Cyanobiaceae	Synechococcus CC9902
ASV402	Bacteria	Marinimicrobia (SAR406 clade)	Unclassified	Unclassified	Unclassified	Unclassified
ASV403	Bacteria	Proteobacteria	Alphaproteobacteria	Caulobacterales	Hyphomonadaceae	Maricaulis
ASV404	Bacteria	Planctomycetota	OM190	Unclassified	Unclassified	Unclassified
ASV405	Bacteria	Bacteroidota	Bacteroidia	Chitinophagales	Unclassified	Unclassified
ASV406	Bacteria	Bacteroidota	Bacteroidia	Flavobacteriales	Crocinitomicaceae	Crocinitomix
ASV407	Bacteria	Proteobacteria	Alphaproteobacteria	Caulobacterales	Hyphomonadaceae	Maricaulis
ASV408	Bacteria	Planctomycetota	OM190	Unclassified	Unclassified	Unclassified
ASV409	Bacteria	Proteobacteria	Gammaproteobacteria	Pseudomonadales	SAR86 clade	Unclassified
ASV410	Bacteria	Proteobacteria	Gammaproteobacteria	Burkholderiales	MWH-UniP1 aquatic group	Unclassified
ASV411	Bacteria	Proteobacteria	Gammaproteobacteria	Enterobacterales	Vibrionaceae	Vibrio
ASV412	Bacteria	Proteobacteria	Alphaproteobacteria	SAR11 clade	Clade III	Unclassified
ASV413	Bacteria	Proteobacteria	Gammaproteobacteria	UBA10353 marine group	Unclassified	Unclassified
ASV415	Bacteria	Proteobacteria	Gammaproteobacteria	Unclassified	Unclassified	Unclassified
ASV416	Bacteria	Bacteroidota	Bacteroidia	Cytophagales	Cyclobacteriaceae	Marinoscillum
ASV417	Bacteria	Bacteroidota	Bacteroidia	Flavobacteriales	Flavobacteriaceae	NS5 marine group
ASV418	Bacteria	Proteobacteria	Gammaproteobacteria	Pseudomonadales	KI89A clade	Unclassified
ASV420	Bacteria	Proteobacteria	Gammaproteobacteria	Pseudomonadales	Spongiibacteraceae	BD1-7 clade
ASV421	Bacteria	Actinobacteriota	Actinobacteria	Corynebacteriales	Corynebacteriaceae	Lawsonella
ASV423	Bacteria	Bdellovibrionota	Bdellovibrionia	Bdellovibrionales	Bdellovibrionaceae	OM27 clade
ASV424	Bacteria	Proteobacteria	Alphaproteobacteria	Puniceispirillales	SAR116 clade	Unclassified
ASV425	Archaea	Thermoplasmatota	Thermoplasmata	Marine Group II	Unclassified	Unclassified
ASV429	Bacteria	Verrucomicrobiota	Verrucomicrobiae	Opitutales	Puniceicoccaceae	MB11C04 marine group
ASV430	Bacteria	Bacteroidota	Bacteroidia	Flavobacteriales	NS9 marine group	Unclassified
ASV431	Bacteria	Proteobacteria	Gammaproteobacteria	Pseudomonadales	SAR86 clade	Unclassified
ASV433	Bacteria	Proteobacteria	Alphaproteobacteria	Caulobacterales	Hyphomonadaceae	Maricaulis
ASV434	Bacteria	Proteobacteria	Gammaproteobacteria	Pseudomonadales	SAR86 clade	Unclassified
ASV435	Bacteria	Proteobacteria	Gammaproteobacteria	Pseudomonadales	Litoricolaceae	Litoricola
ASV436	Bacteria	Proteobacteria	Alphaproteobacteria	Puniceispirillales	Unclassified	Unclassified
ASV437	Bacteria	Actinobacteriota	Acidimicrobiia	Microtrichales	Microtrichaceae	Sva0996 marine group
ASV438	Bacteria	Proteobacteria	Alphaproteobacteria	SAR11 clade	Clade II	Unclassified
ASV439	Bacteria	Bacteroidota	Bacteroidia	Chitinophagales	Saprospiraceae	Unclassified
ASV440	Bacteria	Proteobacteria	Alphaproteobacteria	SAR11 clade	Clade II	Unclassified
ASV442	Bacteria	Proteobacteria	Gammaproteobacteria	Burkholderiales	MWH-UniP1 aquatic group	Unclassified
ASV443	Bacteria	Proteobacteria	Alphaproteobacteria	Rhodobacterales	Rhodobacteraceae	Unclassified
ASV444	Bacteria	Actinobacteriota	Actinobacteria	Micrococcales	Microbacteriaceae	DS001
ASV445	Bacteria	Bacteroidota	Bacteroidia	Flavobacteriales	Cryomorphaceae	Unclassified
ASV446	Bacteria	Proteobacteria	Alphaproteobacteria	Rhodobacterales	Rhodobacteraceae	Unclassified
ASV447	Bacteria	Actinobacteriota	Acidimicrobiia	Actinomarinales	Actinomarinaceae	Candidatus Actinomarina
ASV448	Bacteria	Verrucomicrobiota	Verrucomicrobiae	Opitutales	Puniceicoccaceae	Lentimonas
ASV449	Bacteria	Bdellovibrionota	Bdellovibrionia	Bdellovibrionales	Bdellovibrionaceae	OM27 clade
ASV450	Bacteria	Proteobacteria	Alphaproteobacteria	Rhodospirillales	AEGEAN-169 marine group	Unclassified
ASV452	Bacteria	Verrucomicrobiota	Kiritimatiellae	Kiritimatiellales	Kiritimatiellaceae	R76-B128
ASV453	Bacteria	PAUC34f	Unclassified	Unclassified	Unclassified	Unclassified
ASV454	Archaea	Thermoplasmatota	Thermoplasmata	Marine Group II	Unclassified	Unclassified
ASV455	Bacteria	Proteobacteria	Gammaproteobacteria	Pseudomonadales	SAR86 clade	Unclassified
ASV456	Bacteria	Bdellovibrionota	Oligoflexia	Oligoflexales	Oligoflexaceae	Unclassified
ASV457	Bacteria	Proteobacteria	Alphaproteobacteria	Rickettsiales	S25-593	Unclassified
ASV458	Bacteria	Planctomycetota	BD7-11	Unclassified	Unclassified	Unclassified
ASV460	Bacteria	Proteobacteria	Alphaproteobacteria	Puniceispirillales	SAR116 clade	Unclassified
ASV461	Bacteria	Bacteroidota	Bacteroidia	Flavobacteriales	Flavobacteriaceae	Tenacibaculum
ASV463	Bacteria	Bacteroidota	Bacteroidia	Chitinophagales	Saprospiraceae	Unclassified
ASV464	Bacteria	Bacteroidota	Bacteroidia	Chitinophagales	Saprospiraceae	Unclassified
ASV465	Bacteria	Bacteroidota	Bacteroidia	Chitinophagales	Saprospiraceae	Lewinella
ASV466	Bacteria	Unclassified	Unclassified	Unclassified	Unclassified	Unclassified
ASV467	Bacteria	Proteobacteria	Gammaproteobacteria	Salinisphaerales	Solimonadaceae	Nevskia
ASV468	Bacteria	Proteobacteria	Alphaproteobacteria	Rhizobiales	Stappiaceae	Unclassified
ASV469	Bacteria	Bacteroidota	Bacteroidia	Flavobacteriales	NS9 marine group	Unclassified
ASV470	Bacteria	Planctomycetota	Pla3 lineage	Unclassified	Unclassified	Unclassified
ASV472	Bacteria	Bacteroidota	Bacteroidia	Flavobacteriales	NS9 marine group	Unclassified
ASV473	Bacteria	Proteobacteria	Gammaproteobacteria	Burkholderiales	MWH-UniP1 aquatic group	Unclassified
ASV474	Bacteria	Proteobacteria	Gammaproteobacteria	Nitrosococcales	Nitrosococcaceae	Cm1-21
ASV475	Bacteria	Verrucomicrobiota	Verrucomicrobiae	Opitutales	Puniceicoccaceae	MB11C04 marine group
ASV476	Bacteria	Bacteroidota	Bacteroidia	Flavobacteriales	NS9 marine group	Unclassified
ASV477	Bacteria	Actinobacteriota	Actinobacteria	Corynebacteriales	Corynebacteriaceae	Corynebacterium
ASV478	Bacteria	Planctomycetota	Planctomycetes	Planctomycetales	Rubinisphaeraceae	Unclassified
ASV479	Bacteria	Proteobacteria	Gammaproteobacteria	Pseudomonadales	SAR86 clade	Unclassified
ASV480	Bacteria	Actinobacteriota	Acidimicrobiia	Actinomarinales	Actinomarinaceae	Candidatus Actinomarina
ASV481	Bacteria	Marinimicrobia (SAR406 clade)	Unclassified	Unclassified	Unclassified	Unclassified
ASV482	Bacteria	Proteobacteria	Gammaproteobacteria	Pseudomonadales	Halieaceae	OM60(NOR5) clade
ASV483	Bacteria	Proteobacteria	Gammaproteobacteria	Pseudomonadales	SAR86 clade	Unclassified
ASV484	Bacteria	Bacteroidota	Bacteroidia	Flavobacteriales	NS7 marine group	Unclassified
ASV485	Bacteria	Planctomycetota	Planctomycetes	Planctomycetales	Gimesiaceae	Unclassified
ASV486	Bacteria	Proteobacteria	Alphaproteobacteria	Defluviicoccales	Unclassified	Unclassified
ASV487	Bacteria	Verrucomicrobiota	Verrucomicrobiae	Opitutales	Puniceicoccaceae	A714019
ASV490	Bacteria	Verrucomicrobiota	Verrucomicrobiae	Pedosphaerales	Pedosphaeraceae	SCGC AAA164-E04
ASV491	Bacteria	Bdellovibrionota	Bdellovibrionia	Bdellovibrionales	Bdellovibrionaceae	OM27 clade
ASV492	Archaea	Crenarchaeota	Nitrososphaeria	Nitrosopumilales	Nitrosopumilaceae	Candidatus Nitrosopumilus
ASV493	Bacteria	Chloroflexi	Dehalococcoidia	SAR202 clade	Unclassified	Unclassified
ASV494	Bacteria	Marinimicrobia (SAR406 clade)	Unclassified	Unclassified	Unclassified	Unclassified
ASV495	Bacteria	Proteobacteria	Gammaproteobacteria	Pseudomonadales	OM182 clade	Unclassified
ASV496	Bacteria	Bdellovibrionota	Bdellovibrionia	Bdellovibrionales	Bdellovibrionaceae	OM27 clade
ASV497	Bacteria	Proteobacteria	Alphaproteobacteria	SAR11 clade	Clade I	Clade Ib
ASV498	Bacteria	Proteobacteria	Gammaproteobacteria	EPR3968-O8a-Bc78	Unclassified	Unclassified
ASV499	Bacteria	Proteobacteria	Alphaproteobacteria	Rhodobacterales	Rhodobacteraceae	Unclassified
ASV501	Bacteria	Proteobacteria	Gammaproteobacteria	Pseudomonadales	SAR86 clade	Unclassified
ASV502	Bacteria	Proteobacteria	Gammaproteobacteria	Pseudomonadales	KI89A clade	Unclassified
ASV503	Bacteria	Bacteroidota	Bacteroidia	Cytophagales	Cyclobacteriaceae	Marinoscillum
ASV505	Bacteria	Verrucomicrobiota	Verrucomicrobiae	Opitutales	Puniceicoccaceae	MB11C04 marine group
ASV506	Bacteria	Planctomycetota	OM190	Unclassified	Unclassified	Unclassified
ASV507	Bacteria	Firmicutes	Bacilli	Lactobacillales	Streptococcaceae	Streptococcus
ASV508	Bacteria	Chloroflexi	Dehalococcoidia	SAR202 clade	Unclassified	Unclassified
ASV509	Bacteria	Proteobacteria	Gammaproteobacteria	Ga0077536	Unclassified	Unclassified
ASV510	Bacteria	Marinimicrobia (SAR406 clade)	Unclassified	Unclassified	Unclassified	Unclassified
ASV511	Bacteria	Bacteroidota	Bacteroidia	Chitinophagales	Saprospiraceae	Unclassified
ASV512	Bacteria	Proteobacteria	Unclassified	Unclassified	Unclassified	Unclassified
ASV513	Archaea	Thermoplasmatota	Thermoplasmata	Marine Group II	Unclassified	Unclassified
ASV515	Bacteria	Unclassified	Unclassified	Unclassified	Unclassified	Unclassified
ASV516	Bacteria	Bacteroidota	Bacteroidia	Flavobacteriales	NS9 marine group	Unclassified
ASV517	Bacteria	Bdellovibrionota	Bdellovibrionia	Bacteriovoracales	Bacteriovoracaceae	Unclassified
ASV518	Bacteria	Bdellovibrionota	Bdellovibrionia	Bdellovibrionales	Bdellovibrionaceae	OM27 clade
ASV519	Bacteria	Proteobacteria	Gammaproteobacteria	Burkholderiales	Alcaligenaceae	Achromobacter
ASV520	Bacteria	Gemmatimonadota	BD2-11 terrestrial group	Unclassified	Unclassified	Unclassified
ASV521	Bacteria	Bacteroidota	Bacteroidia	Flavobacteriales	NS7 marine group	Unclassified
ASV522	Bacteria	Proteobacteria	Alphaproteobacteria	Rhodospirillales	AEGEAN-169 marine group	Unclassified
ASV523	Bacteria	Chloroflexi	Dehalococcoidia	SAR202 clade	Unclassified	Unclassified
ASV524	Bacteria	Proteobacteria	Alphaproteobacteria	Rickettsiales	S25-593	Unclassified
ASV525	Bacteria	Cyanobacteria	Cyanobacteriia	Synechococcales	Cyanobiaceae	Prochlorococcus MIT9313
ASV526	Bacteria	Bacteroidota	Bacteroidia	Flavobacteriales	Flavobacteriaceae	NS4 marine group
ASV527	Bacteria	Bacteroidota	Bacteroidia	Flavobacteriales	Crocinitomicaceae	Fluviicola
ASV529	Bacteria	Myxococcota	Myxococcia	Myxococcales	Myxococcaceae	P3OB-42
ASV530	Bacteria	Desulfobacterota	Desulfuromonadia	PB19	Unclassified	Unclassified
ASV531	Bacteria	Proteobacteria	Alphaproteobacteria	Defluviicoccales	Unclassified	Unclassified
ASV532	Bacteria	Bacteroidota	Bacteroidia	Flavobacteriales	Flavobacteriaceae	Unclassified
ASV533	Bacteria	Bacteroidota	Rhodothermia	Balneolales	Balneolaceae	Unclassified
ASV534	Bacteria	Proteobacteria	Gammaproteobacteria	Pseudomonadales	SAR86 clade	Unclassified
ASV535	Bacteria	Planctomycetota	Phycisphaerae	Phycisphaerales	Phycisphaeraceae	CL500-3
ASV536	Bacteria	Bdellovibrionota	Bdellovibrionia	Bdellovibrionales	Bdellovibrionaceae	OM27 clade
ASV537	Bacteria	Bacteroidota	Bacteroidia	Chitinophagales	Unclassified	Unclassified
ASV538	Bacteria	Proteobacteria	Alphaproteobacteria	Rhodospirillales	Magnetospiraceae	Unclassified
ASV539	Bacteria	Proteobacteria	Alphaproteobacteria	SAR11 clade	Clade II	Unclassified
ASV540	Bacteria	Desulfobacterota	Desulfuromonadia	Bradymonadales	Unclassified	Unclassified
ASV541	Bacteria	Proteobacteria	Gammaproteobacteria	Coxiellales	Coxiellaceae	Coxiella
ASV542	Bacteria	NB1-j	Unclassified	Unclassified	Unclassified	Unclassified
ASV543	Bacteria	Planctomycetota	Phycisphaerae	Phycisphaerales	Phycisphaeraceae	CL500-3
ASV544	Bacteria	Cyanobacteria	Cyanobacteriia	Synechococcales	Cyanobiaceae	Prochlorococcus MIT9313
ASV545	Bacteria	Bdellovibrionota	Bdellovibrionia	Bdellovibrionales	Bdellovibrionaceae	OM27 clade
ASV548	Bacteria	Proteobacteria	Gammaproteobacteria	Pseudomonadales	Saccharospirillaceae	Oceaniserpentilla
ASV551	Bacteria	Proteobacteria	Gammaproteobacteria	Legionellales	Legionellaceae	Unclassified
ASV552	Bacteria	Cyanobacteria	Cyanobacteriia	Cyanobacteriales	Xenococcaceae	Pleurocapsa PCC-7319
ASV553	Bacteria	Myxococcota	Polyangia	Nannocystales	Nannocystaceae	Unclassified
ASV554	Bacteria	Proteobacteria	Gammaproteobacteria	Coxiellales	Coxiellaceae	Coxiella
ASV555	Bacteria	Proteobacteria	Alphaproteobacteria	Rickettsiales	S25-593	Unclassified
ASV556	Bacteria	Proteobacteria	Gammaproteobacteria	Pseudomonadales	SAR86 clade	Unclassified
ASV557	Bacteria	Actinobacteriota	Actinobacteria	Propionibacteriales	Propionibacteriaceae	Cutibacterium
ASV558	Bacteria	Planctomycetota	Planctomycetes	Pirellulales	Pirellulaceae	Unclassified
ASV559	Bacteria	Bacteroidota	Bacteroidia	Cytophagales	Cyclobacteriaceae	Fabibacter
ASV560	Bacteria	Proteobacteria	Gammaproteobacteria	Ectothiorhodospirales	Ectothiorhodospiraceae	Unclassified
ASV562	Bacteria	Desulfobacterota	Syntrophobacteria	Syntrophobacterales	Unclassified	Unclassified
ASV563	Bacteria	Actinobacteriota	Acidimicrobiia	Microtrichales	Microtrichaceae	Sva0996 marine group
ASV565	Bacteria	Proteobacteria	Gammaproteobacteria	EC3	Unclassified	Unclassified
ASV566	Bacteria	Bacteroidota	Bacteroidia	Flavobacteriales	NS7 marine group	Unclassified
ASV567	Bacteria	Proteobacteria	Alphaproteobacteria	Rhodospirillales	Magnetospiraceae	Unclassified
ASV568	Bacteria	Verrucomicrobiota	Verrucomicrobiae	Opitutales	Puniceicoccaceae	MB11C04 marine group
ASV569	Bacteria	Proteobacteria	Alphaproteobacteria	Defluviicoccales	Unclassified	Unclassified
ASV571	Bacteria	Dependentiae	Babeliae	Babeliales	UBA12409	Unclassified
ASV573	Bacteria	Bacteroidota	Bacteroidia	Flavobacteriales	Cryomorphaceae	Unclassified
ASV574	Bacteria	Proteobacteria	Alphaproteobacteria	Puniceispirillales	SAR116 clade	Candidatus Puniceispirillum
ASV575	Bacteria	Desulfobacterota	Desulfuromonadia	PB19	Unclassified	Unclassified
ASV576	Bacteria	Proteobacteria	Alphaproteobacteria	Puniceispirillales	SAR116 clade	Unclassified
ASV577	Bacteria	Proteobacteria	Gammaproteobacteria	Pseudomonadales	Litoricolaceae	Litoricola
ASV578	Bacteria	Proteobacteria	Gammaproteobacteria	HOC36	Unclassified	Unclassified
ASV579	Bacteria	Bacteroidota	Bacteroidia	Cytophagales	Cyclobacteriaceae	Fabibacter
ASV581	Bacteria	Planctomycetota	Planctomycetes	Pirellulales	Pirellulaceae	Rhodopirellula
ASV582	Bacteria	Proteobacteria	Gammaproteobacteria	Pseudomonadales	Porticoccaceae	SAR92 clade
ASV583	Bacteria	Bacteroidota	Bacteroidia	Flavobacteriales	NS9 marine group	Unclassified
ASV585	Bacteria	Bacteroidota	Bacteroidia	Cytophagales	Cyclobacteriaceae	Unclassified
ASV586	Bacteria	Proteobacteria	Alphaproteobacteria	Rhodospirillales	Magnetospiraceae	Unclassified
ASV587	Bacteria	Proteobacteria	Alphaproteobacteria	Thalassobaculales	Unclassified	Unclassified
ASV590	Bacteria	Bacteroidota	Bacteroidia	Flavobacteriales	Flavobacteriaceae	Tenacibaculum
ASV592	Bacteria	Proteobacteria	Alphaproteobacteria	Rickettsiales	S25-593	Unclassified
ASV593	Bacteria	Bdellovibrionota	Bdellovibrionia	Bdellovibrionales	Bdellovibrionaceae	OM27 clade
ASV594	Bacteria	Proteobacteria	Alphaproteobacteria	Rhodobacterales	Rhodobacteraceae	Unclassified
ASV596	Bacteria	Chloroflexi	Dehalococcoidia	SAR202 clade	Unclassified	Unclassified
ASV597	Bacteria	Actinobacteriota	Actinobacteria	PeM15	Unclassified	Unclassified
ASV598	Bacteria	Bdellovibrionota	Bdellovibrionia	Bdellovibrionales	Bdellovibrionaceae	OM27 clade
ASV599	Bacteria	Bacteroidota	Bacteroidia	Chitinophagales	Saprospiraceae	Aureispira
ASV600	Bacteria	Desulfobacterota	Desulfuromonadia	PB19	Unclassified	Unclassified
ASV601	Bacteria	Actinobacteriota	Acidimicrobiia	Microtrichales	Microtrichaceae	Sva0996 marine group
ASV602	Bacteria	Proteobacteria	Alphaproteobacteria	Rhodobacterales	Rhodobacteraceae	Shimia
ASV604	Bacteria	Proteobacteria	Alphaproteobacteria	Rhodobacterales	Rhodobacteraceae	Nereida
ASV607	Bacteria	Planctomycetota	OM190	Unclassified	Unclassified	Unclassified
ASV608	Bacteria	Bacteroidota	Bacteroidia	Sphingobacteriales	NS11-12 marine group	Unclassified
ASV609	Bacteria	Bdellovibrionota	Bdellovibrionia	Bdellovibrionales	Bdellovibrionaceae	OM27 clade
ASV610	Bacteria	Bacteroidota	Bacteroidia	Cytophagales	Cyclobacteriaceae	Fabibacter
ASV611	Bacteria	Bacteroidota	Bacteroidia	Flavobacteriales	Cryomorphaceae	NS10 marine group
ASV612	Bacteria	Marinimicrobia (SAR406 clade)	Unclassified	Unclassified	Unclassified	Unclassified
ASV614	Bacteria	Bacteroidota	Bacteroidia	Flavobacteriales	Flavobacteriaceae	NS4 marine group
ASV615	Bacteria	Fibrobacterota	Fibrobacteria	Fibrobacterales	Fibrobacteraceae	Unclassified
ASV616	Bacteria	Proteobacteria	Gammaproteobacteria	Pseudomonadales	SAR86 clade	Unclassified
ASV617	Bacteria	Bdellovibrionota	Bdellovibrionia	Bdellovibrionales	Bdellovibrionaceae	OM27 clade
ASV618	Bacteria	Bdellovibrionota	Oligoflexia	Oligoflexales	Oligoflexaceae	Unclassified
ASV619	Bacteria	Proteobacteria	Alphaproteobacteria	Rhodobacterales	Rhodobacteraceae	Unclassified
ASV620	Archaea	Thermoplasmatota	Thermoplasmata	Marine Group II	Unclassified	Unclassified
ASV621	Bacteria	Chloroflexi	Dehalococcoidia	SAR202 clade	Unclassified	Unclassified
ASV622	Bacteria	Proteobacteria	Alphaproteobacteria	Puniceispirillales	Unclassified	Unclassified
ASV623	Bacteria	Proteobacteria	Gammaproteobacteria	Pseudomonadales	SAR86 clade	Unclassified
ASV624	Bacteria	Proteobacteria	Alphaproteobacteria	SAR11 clade	Clade IV	Unclassified
ASV626	Bacteria	Proteobacteria	Alphaproteobacteria	SAR11 clade	Clade I	Clade Ib
ASV627	Bacteria	Firmicutes	Bacilli	Lactobacillales	Streptococcaceae	Streptococcus
ASV628	Bacteria	Marinimicrobia (SAR406 clade)	Unclassified	Unclassified	Unclassified	Unclassified
ASV629	Archaea	Thermoplasmatota	Thermoplasmata	Marine Group II	Unclassified	Unclassified
ASV630	Bacteria	Proteobacteria	Alphaproteobacteria	Puniceispirillales	SAR116 clade	Unclassified
ASV631	Bacteria	Proteobacteria	Gammaproteobacteria	Burkholderiales	MWH-UniP1 aquatic group	Unclassified
ASV632	Bacteria	Proteobacteria	Alphaproteobacteria	Rickettsiales	S25-593	Unclassified
ASV633	Bacteria	Bacteroidota	Bacteroidia	Flavobacteriales	Cryomorphaceae	Unclassified
ASV634	Bacteria	Bacteroidota	Bacteroidia	Flavobacteriales	Cryomorphaceae	NS10 marine group
ASV636	Bacteria	Proteobacteria	Gammaproteobacteria	Pseudomonadales	Nitrincolaceae	Unclassified
ASV637	Bacteria	Verrucomicrobiota	Verrucomicrobiae	Pedosphaerales	Pedosphaeraceae	SCGC AAA164-E04
ASV638	Bacteria	Proteobacteria	Gammaproteobacteria	Pseudomonadales	SAR86 clade	Unclassified
ASV639	Bacteria	Planctomycetota	Planctomycetes	Pirellulales	Pirellulaceae	Unclassified
ASV640	Bacteria	Proteobacteria	Alphaproteobacteria	Rhodobacterales	Rhodobacteraceae	Unclassified
ASV641	Bacteria	Proteobacteria	Alphaproteobacteria	Parvibaculales	Parvibaculaceae	Unclassified
ASV642	Bacteria	Proteobacteria	Gammaproteobacteria	Burkholderiales	Methylophilaceae	OM43 clade
ASV643	Bacteria	Chloroflexi	JG30-KF-CM66	Unclassified	Unclassified	Unclassified
ASV644	Bacteria	Proteobacteria	Alphaproteobacteria	Rhodobacterales	Rhodobacteraceae	Planktomarina
ASV647	Bacteria	Verrucomicrobiota	Verrucomicrobiae	Pedosphaerales	Pedosphaeraceae	SCGC AAA164-E04
ASV648	Bacteria	Proteobacteria	Alphaproteobacteria	Rhodospirillales	AEGEAN-169 marine group	Unclassified
ASV649	Bacteria	Chloroflexi	JG30-KF-CM66	Unclassified	Unclassified	Unclassified
ASV650	Bacteria	Bacteroidota	Bacteroidia	Flavobacteriales	Crocinitomicaceae	Crocinitomix
ASV652	Bacteria	Nitrospinota	Nitrospinia	Nitrospinales	Nitrospinaceae	LS-NOB
ASV655	Bacteria	Proteobacteria	Alphaproteobacteria	Rickettsiales	S25-593	Unclassified
ASV656	Bacteria	Bacteroidota	Bacteroidia	Bacteroidales	Prevotellaceae	Prevotella_7
ASV657	Bacteria	Bacteroidota	Bacteroidia	Flavobacteriales	Cryomorphaceae	Unclassified
ASV658	Bacteria	Proteobacteria	Alphaproteobacteria	Rhizobiales	Rhizobiaceae	Cohaesibacter
ASV659	Bacteria	Bacteroidota	Bacteroidia	Cytophagales	Cyclobacteriaceae	Unclassified
ASV660	Bacteria	Proteobacteria	Gammaproteobacteria	Legionellales	Legionellaceae	Unclassified
ASV661	Bacteria	Proteobacteria	Alphaproteobacteria	Puniceispirillales	SAR116 clade	Unclassified
ASV663	Bacteria	Proteobacteria	Alphaproteobacteria	Defluviicoccales	Unclassified	Unclassified
ASV665	Bacteria	Proteobacteria	Gammaproteobacteria	Pseudomonadales	SAR86 clade	Unclassified
ASV666	Bacteria	Proteobacteria	Alphaproteobacteria	Sphingomonadales	Sphingomonadaceae	Novosphingobium
ASV667	Bacteria	Proteobacteria	Alphaproteobacteria	Parvibaculales	PS1 clade	Unclassified
ASV669	Bacteria	Bdellovibrionota	Oligoflexia	Oligoflexales	Oligoflexaceae	Unclassified
ASV670	Bacteria	Bdellovibrionota	Bdellovibrionia	Bdellovibrionales	Bdellovibrionaceae	OM27 clade
ASV671	Bacteria	Bacteroidota	Bacteroidia	Flavobacteriales	Crocinitomicaceae	Salinirepens
ASV672	Bacteria	Bdellovibrionota	Oligoflexia	Oligoflexales	Oligoflexaceae	Unclassified
ASV673	Bacteria	Proteobacteria	Gammaproteobacteria	Pseudomonadales	KI89A clade	Unclassified
ASV674	Bacteria	Proteobacteria	Gammaproteobacteria	Legionellales	Legionellaceae	Unclassified
ASV675	Bacteria	Proteobacteria	Alphaproteobacteria	Puniceispirillales	SAR116 clade	Unclassified
ASV676	Bacteria	Proteobacteria	Alphaproteobacteria	Rhodospirillales	AEGEAN-169 marine group	Unclassified
ASV677	Bacteria	Verrucomicrobiota	Verrucomicrobiae	Opitutales	Puniceicoccaceae	MB11C04 marine group
ASV678	Bacteria	Proteobacteria	Gammaproteobacteria	Pseudomonadales	SAR86 clade	Unclassified
ASV679	Bacteria	Chloroflexi	Dehalococcoidia	SAR202 clade	Unclassified	Unclassified
ASV680	Bacteria	Proteobacteria	Alphaproteobacteria	Rickettsiales	S25-593	Unclassified
ASV681	Bacteria	Chloroflexi	Dehalococcoidia	SAR202 clade	Unclassified	Unclassified
ASV682	Bacteria	Myxococcota	Polyangia	Polyangiales	BIrii41	Unclassified
ASV683	Bacteria	Myxococcota	Myxococcia	Myxococcales	Myxococcaceae	P3OB-42
ASV684	Bacteria	Planctomycetota	Planctomycetes	Planctomycetales	Rubinisphaeraceae	Unclassified
ASV685	Bacteria	Proteobacteria	Gammaproteobacteria	Pseudomonadales	KI89A clade	Unclassified
ASV686	Bacteria	Bacteroidota	Bacteroidia	Flavobacteriales	Cryomorphaceae	Unclassified
ASV688	Bacteria	Proteobacteria	Gammaproteobacteria	Piscirickettsiales	Piscirickettsiaceae	Candidatus Endoecteinascidia
ASV689	Bacteria	Gemmatimonadota	BD2-11 terrestrial group	Unclassified	Unclassified	Unclassified
ASV690	Bacteria	Proteobacteria	Alphaproteobacteria	Rhodobacterales	Rhodobacteraceae	Unclassified
ASV691	Bacteria	Proteobacteria	Gammaproteobacteria	Coxiellales	Coxiellaceae	Coxiella
ASV692	Bacteria	Proteobacteria	Gammaproteobacteria	Unclassified	Unclassified	Unclassified
ASV693	Bacteria	Actinobacteriota	Acidimicrobiia	Microtrichales	Microtrichaceae	Sva0996 marine group
ASV694	Bacteria	Proteobacteria	Gammaproteobacteria	Coxiellales	Coxiellaceae	Coxiella
ASV695	Bacteria	Myxococcota	Polyangia	Nannocystales	Nannocystaceae	Unclassified
ASV697	Archaea	Thermoplasmatota	Thermoplasmata	Marine Group II	Unclassified	Unclassified
ASV698	Bacteria	Proteobacteria	Gammaproteobacteria	Coxiellales	Coxiellaceae	Coxiella
ASV699	Bacteria	Proteobacteria	Alphaproteobacteria	SAR11 clade	Clade I	Clade Ib
ASV700	Bacteria	Nitrospinota	Nitrospinia	Nitrospinales	Nitrospinaceae	LS-NOB
ASV701	Bacteria	Proteobacteria	Gammaproteobacteria	Coxiellales	Coxiellaceae	Coxiella
ASV702	Bacteria	Bacteroidota	Bacteroidia	Flavobacteriales	Cryomorphaceae	Unclassified
ASV704	Bacteria	Marinimicrobia (SAR406 clade)	Unclassified	Unclassified	Unclassified	Unclassified
ASV705	Bacteria	Planctomycetota	OM190	Unclassified	Unclassified	Unclassified
ASV706	Bacteria	Verrucomicrobiota	Verrucomicrobiae	Arctic97B-4 marine group	Unclassified	Unclassified
ASV707	Bacteria	Proteobacteria	Gammaproteobacteria	Pseudomonadales	Porticoccaceae	SAR92 clade
ASV708	Bacteria	Proteobacteria	Gammaproteobacteria	Pseudomonadales	KI89A clade	Unclassified
ASV709	Bacteria	Bacteroidota	Bacteroidia	Sphingobacteriales	NS11-12 marine group	Unclassified
ASV710	Bacteria	Bacteroidota	Bacteroidia	Flavobacteriales	Flavobacteriaceae	NS5 marine group
ASV711	Bacteria	Bacteroidota	Bacteroidia	Chitinophagales	Saprospiraceae	Unclassified
ASV712	Bacteria	Proteobacteria	Alphaproteobacteria	Puniceispirillales	SAR116 clade	Unclassified
ASV713	Bacteria	Proteobacteria	Gammaproteobacteria	Burkholderiales	Comamonadaceae	Delftia
ASV714	Bacteria	Bdellovibrionota	Bdellovibrionia	Bacteriovoracales	Bacteriovoracaceae	Unclassified
ASV716	Bacteria	Proteobacteria	Gammaproteobacteria	Enterobacterales	Psychromonadaceae	Unclassified
ASV717	Archaea	Thermoplasmatota	Thermoplasmata	Marine Group III	Unclassified	Unclassified
ASV718	Bacteria	Proteobacteria	Gammaproteobacteria	Chromatiales	Unclassified	Unclassified
ASV719	Bacteria	Proteobacteria	Alphaproteobacteria	Rhodospirillales	Unclassified	Unclassified
ASV721	Bacteria	Proteobacteria	Alphaproteobacteria	Rhodospirillales	AEGEAN-169 marine group	Unclassified
ASV722	Bacteria	Bacteroidota	Bacteroidia	Flavobacteriales	NS7 marine group	Unclassified
ASV723	Bacteria	Bdellovibrionota	Oligoflexia	0319-6G20	Unclassified	Unclassified
ASV724	Bacteria	Bacteroidota	Bacteroidia	Chitinophagales	Chitinophagaceae	Sediminibacterium
ASV725	Bacteria	Firmicutes	Bacilli	Lactobacillales	Carnobacteriaceae	Granulicatella
ASV726	Bacteria	Proteobacteria	Alphaproteobacteria	Rhodobacterales	Rhodobacteraceae	Shimia
ASV727	Bacteria	Planctomycetota	Phycisphaerae	Phycisphaerales	Phycisphaeraceae	CL500-3
ASV728	Bacteria	Myxococcota	Myxococcia	Myxococcales	Myxococcaceae	P3OB-42
ASV729	Archaea	Crenarchaeota	Nitrososphaeria	Nitrosopumilales	Nitrosopumilaceae	Candidatus Nitrosopumilus
ASV730	Bacteria	Proteobacteria	Gammaproteobacteria	Pseudomonadales	Saccharospirillaceae	Unclassified
ASV731	Bacteria	Proteobacteria	Gammaproteobacteria	Gammaproteobacteria Incertae Sedis	Unknown Family	Unclassified
ASV732	Bacteria	Bdellovibrionota	Bdellovibrionia	Bdellovibrionales	Bdellovibrionaceae	OM27 clade
ASV733	Bacteria	Bacteroidota	Bacteroidia	Flavobacteriales	Crocinitomicaceae	Crocinitomix
ASV734	Bacteria	Proteobacteria	Alphaproteobacteria	Rickettsiales	S25-593	Unclassified
ASV735	Bacteria	Nitrospinota	Nitrospinia	Nitrospinales	Nitrospinaceae	LS-NOB
ASV736	Bacteria	Bacteroidota	Bacteroidia	Flavobacteriales	Cryomorphaceae	Unclassified
ASV737	Bacteria	Proteobacteria	Gammaproteobacteria	Pseudomonadales	Oleiphilaceae	Oleiphilus
ASV738	Bacteria	Proteobacteria	Alphaproteobacteria	Rhodospirillales	AEGEAN-169 marine group	Unclassified
ASV740	Bacteria	Proteobacteria	Alphaproteobacteria	Rhodobacterales	Rhodobacteraceae	Thalassobius
ASV741	Bacteria	Bacteroidota	Bacteroidia	Flavobacteriales	Flavobacteriaceae	Unclassified
ASV742	Bacteria	Planctomycetota	Phycisphaerae	Phycisphaerales	Phycisphaeraceae	CL500-3
ASV743	Bacteria	Bacteroidota	Bacteroidia	Chitinophagales	Saprospiraceae	Aureispira
ASV747	Bacteria	Bacteroidota	Bacteroidia	Flavobacteriales	NS9 marine group	Unclassified
ASV749	Bacteria	Bacteroidota	Bacteroidia	Flavobacteriales	Flavobacteriaceae	NS5 marine group
ASV750	Bacteria	Verrucomicrobiota	Verrucomicrobiae	Opitutales	Puniceicoccaceae	MB11C04 marine group
ASV751	Bacteria	Gemmatimonadota	BD2-11 terrestrial group	Unclassified	Unclassified	Unclassified
ASV752	Bacteria	NB1-j	Unclassified	Unclassified	Unclassified	Unclassified
ASV753	Bacteria	Bacteroidota	Bacteroidia	Flavobacteriales	Cryomorphaceae	Unclassified
ASV754	Bacteria	Proteobacteria	Gammaproteobacteria	Pseudomonadales	SAR86 clade	Unclassified
ASV756	Archaea	Nanoarchaeota	Nanoarchaeia	Woesearchaeales	Unclassified	Unclassified
ASV757	Bacteria	Proteobacteria	Gammaproteobacteria	EPR3968-O8a-Bc78	Unclassified	Unclassified
ASV759	Bacteria	Verrucomicrobiota	Verrucomicrobiae	Opitutales	Puniceicoccaceae	MB11C04 marine group
ASV760	Bacteria	Proteobacteria	Alphaproteobacteria	Rickettsiales	S25-593	Unclassified
ASV762	Bacteria	Proteobacteria	Alphaproteobacteria	SAR11 clade	Clade I	Clade Ia
ASV763	Bacteria	Actinobacteriota	Actinobacteria	Micrococcales	Microbacteriaceae	Candidatus Aquiluna
ASV764	Bacteria	Proteobacteria	Alphaproteobacteria	Sphingomonadales	Sphingomonadaceae	Erythrobacter
ASV765	Bacteria	Marinimicrobia (SAR406 clade)	Unclassified	Unclassified	Unclassified	Unclassified
ASV767	Bacteria	Planctomycetota	Phycisphaerae	Phycisphaerales	Phycisphaeraceae	CL500-3
ASV768	Bacteria	Proteobacteria	Gammaproteobacteria	Thiotrichales	Thiotrichaceae	Unclassified
ASV769	Bacteria	Bdellovibrionota	Bdellovibrionia	Bdellovibrionales	Bdellovibrionaceae	OM27 clade
ASV770	Bacteria	Bacteroidota	Bacteroidia	Bacteroidales	Bacteroidaceae	Bacteroides
ASV771	Bacteria	Bacteroidota	Bacteroidia	Bacteroidales	Bacteroidaceae	Bacteroides
ASV774	Bacteria	Bacteroidota	Bacteroidia	Flavobacteriales	Cryomorphaceae	NS10 marine group
ASV775	Bacteria	Bacteroidota	Bacteroidia	Flavobacteriales	Cryomorphaceae	Unclassified
ASV776	Bacteria	Verrucomicrobiota	Verrucomicrobiae	Opitutales	Puniceicoccaceae	Pelagicoccus
ASV777	Bacteria	Proteobacteria	Alphaproteobacteria	Defluviicoccales	Unclassified	Unclassified
ASV779	Bacteria	Proteobacteria	Gammaproteobacteria	Coxiellales	Coxiellaceae	Coxiella
ASV780	Bacteria	Proteobacteria	Alphaproteobacteria	Rhodobacterales	Rhodobacteraceae	Unclassified
ASV781	Bacteria	Bdellovibrionota	Bdellovibrionia	Bdellovibrionales	Bdellovibrionaceae	OM27 clade
ASV782	Bacteria	Bacteroidota	Bacteroidia	Flavobacteriales	NS7 marine group	Unclassified
ASV784	Bacteria	Proteobacteria	Gammaproteobacteria	EPR3968-O8a-Bc78	Unclassified	Unclassified
ASV785	Bacteria	Proteobacteria	Gammaproteobacteria	Steroidobacterales	Woeseiaceae	Woeseia
ASV786	Bacteria	Proteobacteria	Gammaproteobacteria	Nitrosococcales	Nitrosococcaceae	Cm1-21
ASV787	Bacteria	SAR324 clade(Marine group B)	Unclassified	Unclassified	Unclassified	Unclassified
ASV788	Bacteria	NB1-j	Unclassified	Unclassified	Unclassified	Unclassified
ASV789	Bacteria	Proteobacteria	Alphaproteobacteria	Rhodobacterales	Rhodobacteraceae	Unclassified
ASV790	Bacteria	NB1-j	Unclassified	Unclassified	Unclassified	Unclassified
ASV791	Bacteria	Proteobacteria	Gammaproteobacteria	Legionellales	Legionellaceae	Unclassified
ASV792	Bacteria	Planctomycetota	Planctomycetes	Planctomycetales	Rubinisphaeraceae	Unclassified
ASV793	Bacteria	Bdellovibrionota	Oligoflexia	Oligoflexales	Oligoflexaceae	Pseudobacteriovorax
ASV796	Bacteria	Proteobacteria	Gammaproteobacteria	Steroidobacterales	Woeseiaceae	Woeseia
ASV797	Bacteria	Proteobacteria	Alphaproteobacteria	Rickettsiales	S25-593	Unclassified
ASV798	Bacteria	Proteobacteria	Gammaproteobacteria	EPR3968-O8a-Bc78	Unclassified	Unclassified
ASV799	Bacteria	Bacteroidota	Bacteroidia	Chitinophagales	Saprospiraceae	Aureispira
ASV800	Bacteria	Proteobacteria	Alphaproteobacteria	Defluviicoccales	Unclassified	Unclassified
ASV801	Bacteria	Proteobacteria	Alphaproteobacteria	SAR11 clade	Clade II	Unclassified
ASV802	Bacteria	Nitrospinota	Nitrospinia	Nitrospinales	Nitrospinaceae	LS-NOB
ASV804	Bacteria	Proteobacteria	Gammaproteobacteria	Coxiellales	Coxiellaceae	Coxiella
ASV806	Bacteria	Proteobacteria	Gammaproteobacteria	Pseudomonadales	Saccharospirillaceae	Spongiispira
ASV807	Bacteria	Bacteroidota	Bacteroidia	Cytophagales	Cyclobacteriaceae	Unclassified
ASV809	Bacteria	Proteobacteria	Gammaproteobacteria	Steroidobacterales	Woeseiaceae	Woeseia
ASV812	Bacteria	Bdellovibrionota	Oligoflexia	Oligoflexales	Oligoflexaceae	Unclassified
ASV814	Bacteria	Bdellovibrionota	Bdellovibrionia	Bdellovibrionales	Bdellovibrionaceae	OM27 clade
ASV815	Bacteria	Proteobacteria	Gammaproteobacteria	Pseudomonadales	Litoricolaceae	Litoricola
ASV816	Bacteria	Proteobacteria	Alphaproteobacteria	Rickettsiales	S25-593	Unclassified
ASV817	Bacteria	Bacteroidota	Bacteroidia	Cytophagales	Cyclobacteriaceae	Unclassified
ASV818	Bacteria	Marinimicrobia (SAR406 clade)	Unclassified	Unclassified	Unclassified	Unclassified
ASV819	Bacteria	SAR324 clade(Marine group B)	Unclassified	Unclassified	Unclassified	Unclassified
ASV820	Bacteria	Verrucomicrobiota	Verrucomicrobiae	Opitutales	Puniceicoccaceae	MB11C04 marine group
ASV821	Bacteria	Proteobacteria	Gammaproteobacteria	Pseudomonadales	SAR86 clade	Unclassified
ASV822	Bacteria	Proteobacteria	Alphaproteobacteria	Rickettsiales	S25-593	Unclassified
ASV823	Bacteria	Marinimicrobia (SAR406 clade)	Unclassified	Unclassified	Unclassified	Unclassified
ASV824	Bacteria	Proteobacteria	Gammaproteobacteria	Pseudomonadales	Oleiphilaceae	Oleiphilus
ASV825	Bacteria	Bacteroidota	Bacteroidia	Cytophagales	Cyclobacteriaceae	Marinoscillum
ASV826	Bacteria	Proteobacteria	Gammaproteobacteria	Legionellales	Legionellaceae	Unclassified
ASV827	Bacteria	Proteobacteria	Alphaproteobacteria	Kiloniellales	Kiloniellaceae	Unclassified
ASV829	Bacteria	Myxococcota	Polyangia	Blfdi19	Unclassified	Unclassified
ASV830	Bacteria	Bdellovibrionota	Oligoflexia	053A03-B-DI-P58	Unclassified	Unclassified
ASV831	Bacteria	Proteobacteria	Alphaproteobacteria	Rhodobacterales	Rhodobacteraceae	Pseudophaeobacter
ASV832	Bacteria	Bacteroidota	Bacteroidia	Flavobacteriales	Crocinitomicaceae	Crocinitomix
ASV835	Bacteria	Proteobacteria	Alphaproteobacteria	Defluviicoccales	Unclassified	Unclassified
ASV837	Bacteria	Proteobacteria	Gammaproteobacteria	Pseudomonadales	Halieaceae	Halioglobus
ASV838	Bacteria	Bacteroidota	Bacteroidia	Flavobacteriales	Cryomorphaceae	Vicingus
ASV839	Bacteria	Desulfobacterota	Desulfuromonadia	Bradymonadales	Unclassified	Unclassified
ASV840	Bacteria	Bdellovibrionota	Oligoflexia	Oligoflexales	Oligoflexaceae	Unclassified
ASV842	Bacteria	Bdellovibrionota	Bdellovibrionia	Bdellovibrionales	Bdellovibrionaceae	OM27 clade
ASV843	Bacteria	Proteobacteria	Alphaproteobacteria	SAR11 clade	Clade I	Clade Ia
ASV845	Bacteria	Proteobacteria	Alphaproteobacteria	Rhodobacterales	Rhodobacteraceae	Amylibacter
ASV846	Bacteria	Proteobacteria	Alphaproteobacteria	Defluviicoccales	Unclassified	Unclassified
ASV847	Bacteria	Proteobacteria	Alphaproteobacteria	Rhodospirillales	Magnetospiraceae	Unclassified
ASV848	Bacteria	Proteobacteria	Gammaproteobacteria	Enterobacterales	Vibrionaceae	Vibrio
ASV849	Bacteria	Proteobacteria	Gammaproteobacteria	Coxiellales	Coxiellaceae	Coxiella
ASV850	Bacteria	Proteobacteria	Gammaproteobacteria	Piscirickettsiales	Piscirickettsiaceae	Candidatus Endoecteinascidia
ASV852	Bacteria	Proteobacteria	Gammaproteobacteria	Pseudomonadales	Nitrincolaceae	Marinobacterium
ASV854	Bacteria	Proteobacteria	Alphaproteobacteria	SAR11 clade	Clade II	Unclassified
ASV855	Bacteria	Proteobacteria	Alphaproteobacteria	Defluviicoccales	Unclassified	Unclassified
ASV856	Bacteria	Proteobacteria	Gammaproteobacteria	Enterobacterales	Unclassified	Unclassified
ASV857	Bacteria	Proteobacteria	Alphaproteobacteria	Rhodospirillales	Magnetospiraceae	Unclassified
ASV858	Bacteria	Verrucomicrobiota	Verrucomicrobiae	Opitutales	Puniceicoccaceae	Pelagicoccus
ASV859	Bacteria	Proteobacteria	Alphaproteobacteria	Rhodospirillales	Magnetospiraceae	Unclassified
ASV860	Bacteria	Hydrogenedentes	Hydrogenedentia	Hydrogenedentiales	Hydrogenedensaceae	Unclassified
ASV861	Bacteria	Proteobacteria	Gammaproteobacteria	Coxiellales	Coxiellaceae	Coxiella
ASV863	Bacteria	Bdellovibrionota	Bdellovibrionia	Bdellovibrionales	Bdellovibrionaceae	OM27 clade
ASV864	Bacteria	Bacteroidota	Bacteroidia	Flavobacteriales	NS9 marine group	Unclassified
ASV866	Bacteria	Proteobacteria	Alphaproteobacteria	AT-s3-44	Unclassified	Unclassified
ASV867	Bacteria	Marinimicrobia (SAR406 clade)	Unclassified	Unclassified	Unclassified	Unclassified
ASV869	Bacteria	Proteobacteria	Alphaproteobacteria	SAR11 clade	Clade II	Unclassified
ASV870	Bacteria	Bdellovibrionota	Bdellovibrionia	Bdellovibrionales	Bdellovibrionaceae	OM27 clade
ASV871	Bacteria	Desulfobacterota	Desulfuromonadia	PB19	Unclassified	Unclassified
ASV872	Bacteria	Bacteroidota	Bacteroidia	Flavobacteriales	Crocinitomicaceae	Salinirepens
ASV873	Bacteria	Planctomycetota	Planctomycetes	Planctomycetales	Rubinisphaeraceae	Unclassified
ASV874	Bacteria	Proteobacteria	Gammaproteobacteria	Xanthomonadales	Xanthomonadaceae	Stenotrophomonas
ASV875	Bacteria	Proteobacteria	Gammaproteobacteria	Unclassified	Unclassified	Unclassified
ASV876	Bacteria	Proteobacteria	Alphaproteobacteria	Reyranellales	Reyranellaceae	Reyranella
ASV877	Bacteria	Firmicutes	Bacilli	Bacillales	Planococcaceae	Domibacillus
ASV878	Bacteria	Proteobacteria	Alphaproteobacteria	Rhizobiales	Rhizobiaceae	Allorhizobium-Neorhizobium-Pararhizobium-Rhizobium
ASV879	Bacteria	Proteobacteria	Gammaproteobacteria	Gammaproteobacteria Incertae Sedis	Unknown Family	Unclassified
ASV880	Bacteria	Bacteroidota	Bacteroidia	Bacteroidales	Bacteroidaceae	Bacteroides
ASV881	Bacteria	Proteobacteria	Gammaproteobacteria	Coxiellales	Coxiellaceae	Coxiella
ASV882	Bacteria	Verrucomicrobiota	Lentisphaeria	Lentisphaerales	Lentisphaeraceae	Lentisphaera
ASV883	Bacteria	Bacteroidota	Bacteroidia	Sphingobacteriales	Lentimicrobiaceae	Unclassified
ASV884	Bacteria	Proteobacteria	Gammaproteobacteria	Burkholderiales	Comamonadaceae	Acidovorax
ASV885	Bacteria	Desulfobacterota	Desulfobulbia	Desulfobulbales	Desulfobulbaceae	Unclassified
ASV886	Bacteria	Proteobacteria	Alphaproteobacteria	Defluviicoccales	Unclassified	Unclassified
ASV887	Bacteria	Proteobacteria	Gammaproteobacteria	Burkholderiales	Comamonadaceae	Ramlibacter
ASV888	Bacteria	Proteobacteria	Alphaproteobacteria	Rhizobiales	Hyphomicrobiaceae	Filomicrobium
ASV890	Bacteria	Proteobacteria	Alphaproteobacteria	Rickettsiales	S25-593	Unclassified
ASV891	Bacteria	Planctomycetota	Phycisphaerae	Phycisphaerales	Phycisphaeraceae	CL500-3
ASV892	Bacteria	Proteobacteria	Alphaproteobacteria	Rhodospirillales	AEGEAN-169 marine group	Unclassified
ASV893	Bacteria	Bacteroidota	Bacteroidia	Chitinophagales	Saprospiraceae	Saprospira
ASV894	Bacteria	Proteobacteria	Gammaproteobacteria	Pseudomonadales	Moraxellaceae	Enhydrobacter
ASV895	Bacteria	Proteobacteria	Gammaproteobacteria	Francisellales	Francisellaceae	Francisella
ASV896	Bacteria	Bacteroidota	Bacteroidia	Chitinophagales	Saprospiraceae	Lewinella
ASV898	Bacteria	Proteobacteria	Alphaproteobacteria	Caulobacterales	Caulobacteraceae	Unclassified
ASV899	Bacteria	Bdellovibrionota	Bdellovibrionia	Bdellovibrionales	Bdellovibrionaceae	OM27 clade
ASV900	Bacteria	Bacteroidota	Bacteroidia	Cytophagales	Cyclobacteriaceae	Unclassified
ASV901	Bacteria	Proteobacteria	Alphaproteobacteria	Rickettsiales	S25-593	Unclassified
ASV902	Bacteria	Proteobacteria	Gammaproteobacteria	Pseudomonadales	Halieaceae	Unclassified
ASV903	Bacteria	Actinobacteriota	Actinobacteria	Frankiales	Sporichthyaceae	hgcI clade
ASV904	Bacteria	Firmicutes	Clostridia	Clostridia UCG-014	Unclassified	Unclassified
ASV906	Bacteria	Cyanobacteria	Cyanobacteriia	Cyanobacteriales	Nostocaceae	Rivularia PCC-7116
ASV907	Bacteria	Proteobacteria	Alphaproteobacteria	Parvibaculales	OCS116 clade	Unclassified
ASV908	Bacteria	Bdellovibrionota	Bdellovibrionia	Bdellovibrionales	Bdellovibrionaceae	OM27 clade
ASV909	Bacteria	Myxococcota	Polyangia	Polyangiales	Sandaracinaceae	Unclassified
ASV910	Bacteria	Chloroflexi	Dehalococcoidia	SAR202 clade	Unclassified	Unclassified
ASV911	Bacteria	Verrucomicrobiota	Verrucomicrobiae	Pedosphaerales	Pedosphaeraceae	SCGC AAA164-E04
ASV913	Bacteria	Proteobacteria	Gammaproteobacteria	Thiomicrospirales	Thiomicrospiraceae	Thiomicrorhabdus
ASV915	Bacteria	Bdellovibrionota	Bdellovibrionia	Bdellovibrionales	Bdellovibrionaceae	OM27 clade
ASV916	Bacteria	Proteobacteria	Gammaproteobacteria	Pseudomonadales	KI89A clade	Unclassified
ASV917	Bacteria	Bacteroidota	Bacteroidia	Chitinophagales	Saprospiraceae	Unclassified
ASV918	Bacteria	Proteobacteria	Gammaproteobacteria	Pseudomonadales	Pseudohongiellaceae	Pseudohongiella
ASV919	Bacteria	Proteobacteria	Gammaproteobacteria	Steroidobacterales	Woeseiaceae	Woeseia
ASV921	Bacteria	Verrucomicrobiota	Verrucomicrobiae	Pedosphaerales	Pedosphaeraceae	SCGC AAA164-E04
ASV922	Bacteria	Bacteroidota	Bacteroidia	Chitinophagales	Unclassified	Unclassified
ASV923	Bacteria	Proteobacteria	Alphaproteobacteria	SAR11 clade	Clade I	Clade Ib
ASV924	Bacteria	Proteobacteria	Alphaproteobacteria	Rickettsiales	S25-593	Unclassified
ASV925	Bacteria	Bacteroidota	Bacteroidia	Flavobacteriales	NS9 marine group	Unclassified
ASV926	Bacteria	Proteobacteria	Alphaproteobacteria	Unclassified	Unclassified	Unclassified
ASV927	Bacteria	Planctomycetota	OM190	Unclassified	Unclassified	Unclassified
ASV929	Bacteria	Planctomycetota	Planctomycetes	Pirellulales	Pirellulaceae	Unclassified
ASV930	Bacteria	Proteobacteria	Gammaproteobacteria	Pseudomonadales	Litoricolaceae	Litoricola
ASV931	Bacteria	Proteobacteria	Alphaproteobacteria	Rhizobiales	Stappiaceae	Unclassified
ASV933	Bacteria	Proteobacteria	Gammaproteobacteria	Enterobacterales	Unclassified	Unclassified
ASV934	Bacteria	Proteobacteria	Alphaproteobacteria	Rhizobiales	Stappiaceae	Unclassified
ASV935	Bacteria	Nitrospinota	Nitrospinia	Nitrospinales	Nitrospinaceae	LS-NOB
ASV936	Bacteria	Marinimicrobia (SAR406 clade)	Unclassified	Unclassified	Unclassified	Unclassified
ASV937	Bacteria	Bacteroidota	Bacteroidia	Flavobacteriales	Flavobacteriaceae	NS5 marine group
ASV938	Bacteria	Proteobacteria	Gammaproteobacteria	Pseudomonadales	Alcanivoracaceae1	Alcanivorax
ASV941	Bacteria	Bacteroidota	Bacteroidia	Chitinophagales	Saprospiraceae	Saprospira
ASV942	Bacteria	Proteobacteria	Gammaproteobacteria	Piscirickettsiales	Piscirickettsiaceae	Candidatus Endoecteinascidia
ASV944	Bacteria	Proteobacteria	Gammaproteobacteria	Enterobacterales	Pseudoalteromonadaceae	Pseudoalteromonas
ASV945	Bacteria	Proteobacteria	Gammaproteobacteria	Enterobacterales	Unclassified	Unclassified
ASV946	Bacteria	Desulfobacterota	Desulfobulbia	Desulfobulbales	Desulfocapsaceae	Unclassified
ASV947	Bacteria	Bdellovibrionota	Bdellovibrionia	Bdellovibrionales	Bdellovibrionaceae	OM27 clade
ASV948	Bacteria	Bacteroidota	Rhodothermia	Balneolales	Balneolaceae	Balneola
ASV949	Bacteria	Bacteroidota	Bacteroidia	Flavobacteriales	Flavobacteriaceae	NS3a marine group
ASV950	Bacteria	Planctomycetota	Phycisphaerae	Phycisphaerales	Phycisphaeraceae	Urania-1B-19 marine sediment group
ASV951	Bacteria	Planctomycetota	OM190	Unclassified	Unclassified	Unclassified
ASV952	Bacteria	Proteobacteria	Gammaproteobacteria	Steroidobacterales	Woeseiaceae	Woeseia
ASV955	Bacteria	Proteobacteria	Alphaproteobacteria	Rickettsiales	S25-593	Unclassified
ASV957	Bacteria	Desulfobacterota	Desulfobulbia	Desulfobulbales	Desulfocapsaceae	Unclassified
ASV958	Bacteria	Proteobacteria	Alphaproteobacteria	Rhodobacterales	Rhodobacteraceae	Maribius
ASV959	Bacteria	Firmicutes	Clostridia	Peptostreptococcales-Tissierellales	Family XI	Anaerococcus
ASV960	Bacteria	Planctomycetota	Phycisphaerae	Phycisphaerales	Phycisphaeraceae	FS140-16B-02 marine group
ASV961	Bacteria	NB1-j	Unclassified	Unclassified	Unclassified	Unclassified
ASV962	Bacteria	Firmicutes	Bacilli	Bacillales	Bacillaceae	Bacillus
ASV963	Bacteria	Spirochaetota	Spirochaetia	Spirochaetales	Spirochaetaceae	Treponema
ASV964	Bacteria	Proteobacteria	Alphaproteobacteria	Rhizobiales	Unclassified	Unclassified
ASV965	Bacteria	Bacteroidota	Bacteroidia	Cytophagales	Cyclobacteriaceae	Marinoscillum
ASV966	Bacteria	Proteobacteria	Gammaproteobacteria	Coxiellales	Coxiellaceae	Coxiella
ASV967	Bacteria	Bacteroidota	Bacteroidia	Cytophagales	Cyclobacteriaceae	Unclassified
ASV968	Bacteria	Desulfobacterota	Desulfobulbia	Desulfobulbales	Desulfobulbaceae	Unclassified
ASV969	Bacteria	Bacteroidota	Bacteroidia	Flavobacteriales	Cryomorphaceae	NS10 marine group
ASV970	Bacteria	Actinobacteriota	Acidimicrobiia	Actinomarinales	Actinomarinaceae	Candidatus Actinomarina
ASV971	Bacteria	Proteobacteria	Gammaproteobacteria	Burkholderiales	Neisseriaceae	Neisseria
ASV972	Bacteria	Proteobacteria	Gammaproteobacteria	Gammaproteobacteria Incertae Sedis	Unknown Family	Unclassified
ASV973	Bacteria	Bacteroidota	Bacteroidia	Chitinophagales	Unclassified	Unclassified
ASV974	Bacteria	Bacteroidota	Bacteroidia	Flavobacteriales	Flavobacteriaceae	NS2b marine group
ASV976	Bacteria	Desulfobacterota	Desulfobulbia	Desulfobulbales	Desulfobulbaceae	Unclassified
ASV977	Bacteria	Marinimicrobia (SAR406 clade)	Unclassified	Unclassified	Unclassified	Unclassified
ASV978	Bacteria	Bacteroidota	Bacteroidia	Chitinophagales	Chitinophagaceae	Unclassified
ASV979	Bacteria	Bacteroidota	Bacteroidia	Bacteroidales	Bacteroidaceae	Bacteroides
ASV980	Bacteria	Desulfobacterota	Desulfobacteria	Desulfobacterales	Desulfosarcinaceae	SEEP-SRB1
ASV981	Bacteria	Proteobacteria	Alphaproteobacteria	SAR11 clade	Clade II	Unclassified
ASV982	Bacteria	Proteobacteria	Gammaproteobacteria	Coxiellales	Coxiellaceae	Coxiella
ASV983	Bacteria	Acidobacteriota	Thermoanaerobaculia	Thermoanaerobaculales	Thermoanaerobaculaceae	Subgroup 10
ASV986	Bacteria	Verrucomicrobiota	Omnitrophia	Omnitrophales	Omnitrophaceae	Candidatus Omnitrophus
ASV987	Bacteria	Bacteroidota	Bacteroidia	Flavobacteriales	Flavobacteriaceae	NS5 marine group
ASV988	Bacteria	Proteobacteria	Gammaproteobacteria	Steroidobacterales	Woeseiaceae	Woeseia
ASV990	Bacteria	Proteobacteria	Gammaproteobacteria	B2M28	Unclassified	Unclassified
ASV992	Bacteria	Proteobacteria	Gammaproteobacteria	Enterobacterales	Vibrionaceae	Vibrio
ASV993	Bacteria	Nitrospinota	Nitrospinia	Nitrospinales	Nitrospinaceae	Nitrospina
ASV994	Bacteria	Desulfobacterota	Desulfuromonadia	Bradymonadales	Unclassified	Unclassified
ASV996	Bacteria	Proteobacteria	Gammaproteobacteria	Pseudomonadales	Nitrincolaceae	Marinobacterium
ASV999	Bacteria	Bacteroidota	Bacteroidia	Flavobacteriales	Flavobacteriaceae	Polaribacter
ASV1000	Bacteria	Proteobacteria	Gammaproteobacteria	Pseudomonadales	Moraxellaceae	Acinetobacter
ASV1001	Bacteria	Proteobacteria	Gammaproteobacteria	Coxiellales	Coxiellaceae	Coxiella
ASV1002	Bacteria	Proteobacteria	Alphaproteobacteria	Puniceispirillales	SAR116 clade	Candidatus Puniceispirillum
ASV1003	Bacteria	Proteobacteria	Alphaproteobacteria	Caulobacterales	Caulobacteraceae	Brevundimonas
ASV1004	Bacteria	Bacteroidota	Rhodothermia	Rhodothermales	Rhodothermaceae	Rubrivirga
ASV1005	Bacteria	Proteobacteria	Alphaproteobacteria	Rhizobiales	Beijerinckiaceae	Methylobacterium-Methylorubrum
ASV1006	Bacteria	Firmicutes	Bacilli	Lactobacillales	Streptococcaceae	Streptococcus
ASV1007	Bacteria	Proteobacteria	Gammaproteobacteria	Coxiellales	Coxiellaceae	Coxiella
ASV1008	Bacteria	Margulisbacteria	Unclassified	Unclassified	Unclassified	Unclassified
ASV1009	Bacteria	Marinimicrobia (SAR406 clade)	Unclassified	Unclassified	Unclassified	Unclassified
ASV1010	Bacteria	Cyanobacteria	Cyanobacteriia	Cyanobacteriales	Xenococcaceae	Pleurocapsa PCC-7319
ASV1011	Bacteria	Proteobacteria	Alphaproteobacteria	Puniceispirillales	Unclassified	Unclassified
ASV1012	Bacteria	Proteobacteria	Gammaproteobacteria	Coxiellales	Coxiellaceae	Coxiella
ASV1013	Bacteria	Desulfobacterota	Desulfuromonadia	PB19	Unclassified	Unclassified
ASV1014	Bacteria	Bacteroidota	Bacteroidia	Flavobacteriales	NS9 marine group	Unclassified
ASV1016	Bacteria	Proteobacteria	Gammaproteobacteria	Coxiellales	Coxiellaceae	Coxiella
ASV1017	Bacteria	Proteobacteria	Gammaproteobacteria	Tenderiales	Tenderiaceae	Candidatus Tenderia
ASV1018	Bacteria	Verrucomicrobiota	Verrucomicrobiae	Pedosphaerales	Pedosphaeraceae	SCGC AAA164-E04
ASV1019	Bacteria	Proteobacteria	Gammaproteobacteria	Coxiellales	Coxiellaceae	Coxiella
ASV1020	Bacteria	PAUC34f	Unclassified	Unclassified	Unclassified	Unclassified
ASV1021	Bacteria	Firmicutes	Clostridia	Oscillospirales	Oscillospiraceae	UCG-002
ASV1022	Bacteria	Proteobacteria	Gammaproteobacteria	Pseudomonadales	Nitrincolaceae	Unclassified
ASV1023	Bacteria	Actinobacteriota	Acidimicrobiia	Microtrichales	Microtrichaceae	Sva0996 marine group
ASV1024	Archaea	Thermoplasmatota	Thermoplasmata	Marine Group II	Unclassified	Unclassified
ASV1025	Bacteria	Proteobacteria	Gammaproteobacteria	BD7-8	Unclassified	Unclassified
ASV1026	Bacteria	Proteobacteria	Alphaproteobacteria	SAR11 clade	Clade II	Unclassified
ASV1027	Bacteria	Desulfobacterota	Desulfuromonadia	Bradymonadales	Unclassified	Unclassified
ASV1029	Bacteria	Bdellovibrionota	Bdellovibrionia	Bdellovibrionales	Bdellovibrionaceae	OM27 clade
ASV1030	Bacteria	Proteobacteria	Gammaproteobacteria	Steroidobacterales	Woeseiaceae	Woeseia
ASV1031	Bacteria	Proteobacteria	Gammaproteobacteria	Enterobacterales	Kangiellaceae	Unclassified
ASV1032	Bacteria	Firmicutes	Clostridia	Lachnospirales	Lachnospiraceae	Agathobacter
ASV1034	Bacteria	Proteobacteria	Gammaproteobacteria	Gammaproteobacteria Incertae Sedis	Unknown Family	Unclassified
ASV1035	Bacteria	Firmicutes	Clostridia	Lachnospirales	Lachnospiraceae	[Eubacterium] hallii group
ASV1036	Bacteria	Proteobacteria	Alphaproteobacteria	Rhodobacterales	Rhodobacteraceae	Unclassified
ASV1037	Bacteria	Proteobacteria	Alphaproteobacteria	Defluviicoccales	Unclassified	Unclassified
ASV1038	Bacteria	Desulfobacterota	Desulfuromonadia	PB19	Unclassified	Unclassified
ASV1039	Bacteria	Firmicutes	Bacilli	Staphylococcales	Staphylococcaceae	Staphylococcus
ASV1040	Bacteria	Proteobacteria	Gammaproteobacteria	Gammaproteobacteria Incertae Sedis	Unknown Family	Unclassified
ASV1041	Bacteria	Marinimicrobia (SAR406 clade)	Unclassified	Unclassified	Unclassified	Unclassified
ASV1043	Bacteria	Proteobacteria	Gammaproteobacteria	Pseudomonadales	Pseudomonadaceae	Unclassified
ASV1044	Bacteria	Proteobacteria	Gammaproteobacteria	Pseudomonadales	KI89A clade	Unclassified
ASV1045	Bacteria	Planctomycetota	Planctomycetes	Pirellulales	Pirellulaceae	Unclassified
ASV1046	Bacteria	Planctomycetota	Phycisphaerae	MSBL9	SG8-4	Unclassified
ASV1047	Bacteria	Planctomycetota	Phycisphaerae	Phycisphaerales	Phycisphaeraceae	Urania-1B-19 marine sediment group
ASV1049	Bacteria	Proteobacteria	Gammaproteobacteria	Gammaproteobacteria Incertae Sedis	Unknown Family	Unclassified
ASV1050	Bacteria	Proteobacteria	Alphaproteobacteria	Kiloniellales	Kiloniellaceae	Unclassified
ASV1052	Bacteria	Bdellovibrionota	Bdellovibrionia	Bdellovibrionales	Bdellovibrionaceae	OM27 clade
ASV1053	Bacteria	Bacteroidota	Bacteroidia	Flavobacteriales	NS9 marine group	Unclassified
ASV1054	Bacteria	Proteobacteria	Alphaproteobacteria	Rhodospirillales	AEGEAN-169 marine group	Unclassified
ASV1055	Bacteria	Actinobacteriota	Acidimicrobiia	Microtrichales	Microtrichaceae	Sva0996 marine group
ASV1056	Bacteria	Proteobacteria	Gammaproteobacteria	Burkholderiales	Oxalobacteraceae	Massilia
ASV1057	Bacteria	Proteobacteria	Alphaproteobacteria	Rhodospirillales	AEGEAN-169 marine group	Unclassified
ASV1058	Bacteria	Proteobacteria	Alphaproteobacteria	Sphingomonadales	Sphingomonadaceae	Sphingorhabdus
ASV1059	Bacteria	Bacteroidota	Bacteroidia	Flavobacteriales	Weeksellaceae	Chryseobacterium
ASV1061	Bacteria	Bdellovibrionota	Bdellovibrionia	Bacteriovoracales	Bacteriovoracaceae	Peredibacter
ASV1062	Bacteria	Bacteroidota	Bacteroidia	Flavobacteriales	Flavobacteriaceae	Tenacibaculum
ASV1063	Bacteria	PAUC34f	Unclassified	Unclassified	Unclassified	Unclassified
ASV1065	Bacteria	Desulfobacterota	Desulfobacteria	Desulfobacterales	Desulfosarcinaceae	Sva0081 sediment group
ASV1066	Bacteria	Bacteroidota	Bacteroidia	Bacteroidales	Bacteroidaceae	Bacteroides
ASV1068	Bacteria	Myxococcota	Polyangia	Nannocystales	Nannocystaceae	Unclassified
ASV1069	Bacteria	Bacteroidota	Bacteroidia	Flavobacteriales	NS9 marine group	Unclassified
ASV1070	Bacteria	SAR324 clade(Marine group B)	Unclassified	Unclassified	Unclassified	Unclassified
ASV1072	Bacteria	Actinobacteriota	Acidimicrobiia	Microtrichales	Microtrichaceae	Sva0996 marine group
ASV1073	Bacteria	Proteobacteria	Alphaproteobacteria	SAR11 clade	Unclassified	Unclassified
ASV1074	Bacteria	Fibrobacterota	Fibrobacteria	Fibrobacterales	Fibrobacteraceae	Unclassified
ASV1075	Bacteria	Planctomycetota	OM190	Unclassified	Unclassified	Unclassified
ASV1076	Bacteria	Desulfobacterota	Desulfuromonadia	Bradymonadales	Unclassified	Unclassified
ASV1077	Bacteria	Verrucomicrobiota	Verrucomicrobiae	Arctic97B-4 marine group	Unclassified	Unclassified
ASV1078	Bacteria	Proteobacteria	Alphaproteobacteria	Unclassified	Unclassified	Unclassified
ASV1079	Bacteria	Proteobacteria	Gammaproteobacteria	Pseudomonadales	Porticoccaceae	C1-B045
ASV1080	Bacteria	Margulisbacteria	Unclassified	Unclassified	Unclassified	Unclassified
ASV1081	Bacteria	Desulfobacterota	Desulfobacteria	Desulfobacterales	Desulfosarcinaceae	Sva0081 sediment group
ASV1083	Archaea	Halobacterota	Halobacteria	Halobacterales	Halomicrobiaceae	Halomarina
ASV1084	Bacteria	Proteobacteria	Gammaproteobacteria	Enterobacterales	Unclassified	Unclassified
ASV1085	Bacteria	Bacteroidota	Bacteroidia	Bacteroidales	Bacteroidaceae	Bacteroides
ASV1089	Bacteria	Planctomycetota	Planctomycetes	Pirellulales	Pirellulaceae	Pir4 lineage
ASV1090	Bacteria	Proteobacteria	Alphaproteobacteria	Rickettsiales	S25-593	Unclassified
ASV1092	Bacteria	Myxococcota	Polyangia	Haliangiales	Haliangiaceae	Haliangium
ASV1094	Bacteria	Planctomycetota	Planctomycetes	Pirellulales	Pirellulaceae	Blastopirellula
ASV1096	Bacteria	Proteobacteria	Gammaproteobacteria	Pseudomonadales	Alcanivoracaceae1	Alcanivorax
ASV1097	Bacteria	Planctomycetota	Phycisphaerae	Phycisphaerales	Phycisphaeraceae	JL-ETNP-F27
ASV1098	Bacteria	Bacteroidota	Bacteroidia	Flavobacteriales	Flavobacteriaceae	Unclassified
ASV1101	Bacteria	Planctomycetota	Planctomycetes	Pirellulales	Pirellulaceae	Blastopirellula
ASV1102	Bacteria	Firmicutes	Bacilli	Lactobacillales	Streptococcaceae	Streptococcus
ASV1103	Bacteria	Firmicutes	Bacilli	Lactobacillales	Lactobacillaceae	Lactobacillus
ASV1104	Bacteria	Firmicutes	Bacilli	Lactobacillales	Aerococcaceae	Abiotrophia
ASV1105	Bacteria	Bacteroidota	Bacteroidia	Flavobacteriales	Flavobacteriaceae	Tenacibaculum
ASV1106	Bacteria	Proteobacteria	Alphaproteobacteria	Rhodospirillales	AEGEAN-169 marine group	Unclassified
ASV1107	Bacteria	Proteobacteria	Alphaproteobacteria	Rhodobacterales	Rhodobacteraceae	Amaricoccus
ASV1108	Bacteria	Proteobacteria	Gammaproteobacteria	Burkholderiales	Comamonadaceae	Ottowia
ASV1109	Bacteria	Bdellovibrionota	Bdellovibrionia	Bdellovibrionales	Bdellovibrionaceae	OM27 clade
ASV1110	Bacteria	Myxococcota	Polyangia	Polyangiales	Sandaracinaceae	Unclassified
ASV1111	Bacteria	Proteobacteria	Alphaproteobacteria	Rickettsiales	S25-593	Unclassified
ASV1113	Bacteria	Proteobacteria	Gammaproteobacteria	Steroidobacterales	Woeseiaceae	Woeseia
ASV1115	Bacteria	Proteobacteria	Gammaproteobacteria	Tenderiales	Tenderiaceae	Candidatus Tenderia
ASV1116	Bacteria	Proteobacteria	Alphaproteobacteria	Unclassified	Unclassified	Unclassified
ASV1117	Bacteria	Acidobacteriota	Subgroup 22	Unclassified	Unclassified	Unclassified
ASV1119	Bacteria	Proteobacteria	Gammaproteobacteria	Nitrosococcales	Nitrosococcaceae	Cm1-21
ASV1120	Bacteria	Proteobacteria	Gammaproteobacteria	Burkholderiales	MWH-UniP1 aquatic group	Unclassified
ASV1121	Bacteria	Desulfobacterota	Desulfuromonadia	PB19	Unclassified	Unclassified
ASV1122	Bacteria	Bacteroidota	Bacteroidia	Chitinophagales	Saprospiraceae	Saprospira
ASV1123	Bacteria	Bacteroidota	Bacteroidia	Bacteroidales	Bacteroidaceae	Bacteroides
ASV1124	Bacteria	Proteobacteria	Gammaproteobacteria	Unclassified	Unclassified	Unclassified
ASV1125	Bacteria	Dependentiae	Babeliae	Babeliales	Unclassified	Unclassified
ASV1127	Bacteria	Proteobacteria	Alphaproteobacteria	SAR11 clade	Clade I	Clade Ia
ASV1128	Bacteria	Bacteroidota	Bacteroidia	Cytophagales	Cyclobacteriaceae	Unclassified
ASV1131	Bacteria	Proteobacteria	Alphaproteobacteria	Sphingomonadales	Sphingomonadaceae	Erythrobacter
ASV1132	Bacteria	Proteobacteria	Gammaproteobacteria	Coxiellales	Coxiellaceae	Coxiella
ASV1133	Bacteria	Proteobacteria	Gammaproteobacteria	Gammaproteobacteria Incertae Sedis	Unknown Family	Unclassified
ASV1134	Bacteria	Margulisbacteria	Unclassified	Unclassified	Unclassified	Unclassified
ASV1135	Bacteria	Proteobacteria	Gammaproteobacteria	Pseudomonadales	Oleiphilaceae	Oleiphilus
ASV1136	Bacteria	Acidobacteriota	Subgroup 26	Unclassified	Unclassified	Unclassified
ASV1137	Bacteria	Bacteroidota	Bacteroidia	Flavobacteriales	Crocinitomicaceae	Fluviicola
ASV1138	Bacteria	Proteobacteria	Gammaproteobacteria	Thiomicrospirales	Thiomicrospiraceae	Thiomicrorhabdus
ASV1139	Bacteria	Proteobacteria	Gammaproteobacteria	Coxiellales	Coxiellaceae	Coxiella
ASV1141	Bacteria	Proteobacteria	Alphaproteobacteria	Rhodospirillales	Magnetospiraceae	Unclassified
ASV1142	Bacteria	Bacteroidota	Bacteroidia	Bacteroidales	Prevotellaceae	Prevotella_9
ASV1143	Bacteria	Dependentiae	Babeliae	Babeliales	Unclassified	Unclassified
ASV1144	Bacteria	Bdellovibrionota	Bdellovibrionia	Bdellovibrionales	Bdellovibrionaceae	OM27 clade
ASV1145	Bacteria	Proteobacteria	Alphaproteobacteria	Rickettsiales	Candidatus Hepatincola	Unclassified
ASV1147	Bacteria	Bdellovibrionota	Oligoflexia	Oligoflexales	Oligoflexaceae	Unclassified
ASV1148	Bacteria	Bdellovibrionota	Bdellovibrionia	Bdellovibrionales	Bdellovibrionaceae	OM27 clade
ASV1149	Bacteria	Firmicutes	Bacilli	Staphylococcales	Staphylococcaceae	Staphylococcus
ASV1150	Bacteria	Bdellovibrionota	Bdellovibrionia	Bdellovibrionales	Bdellovibrionaceae	OM27 clade
ASV1152	Bacteria	Proteobacteria	Alphaproteobacteria	Rhodospirillales	Magnetospiraceae	Unclassified
ASV1153	Bacteria	Bacteroidota	Bacteroidia	Cytophagales	Cyclobacteriaceae	Ekhidna
ASV1154	Bacteria	NB1-j	Unclassified	Unclassified	Unclassified	Unclassified
ASV1155	Bacteria	Bacteroidota	Bacteroidia	Cytophagales	Cyclobacteriaceae	Ekhidna
ASV1157	Bacteria	Proteobacteria	Gammaproteobacteria	BD7-8	Unclassified	Unclassified
ASV1158	Bacteria	Marinimicrobia (SAR406 clade)	Unclassified	Unclassified	Unclassified	Unclassified
ASV1159	Bacteria	Acidobacteriota	Subgroup 22	Unclassified	Unclassified	Unclassified
ASV1160	Bacteria	Planctomycetota	Planctomycetes	Planctomycetales	Gimesiaceae	Unclassified
ASV1162	Bacteria	Planctomycetota	Planctomycetes	Pirellulales	Pirellulaceae	Rubripirellula
ASV1163	Bacteria	Proteobacteria	Alphaproteobacteria	Rickettsiales	Rickettsiaceae	Candidatus Megaira
ASV1166	Bacteria	Myxococcota	Polyangia	Blfdi19	Unclassified	Unclassified
ASV1168	Bacteria	Marinimicrobia (SAR406 clade)	Unclassified	Unclassified	Unclassified	Unclassified
ASV1170	Bacteria	Desulfobacterota	Desulfobacteria	Desulfobacterales	Desulfosarcinaceae	Sva0081 sediment group
ASV1171	Bacteria	Proteobacteria	Alphaproteobacteria	Unclassified	Unclassified	Unclassified
ASV1172	Bacteria	Proteobacteria	Gammaproteobacteria	Legionellales	Legionellaceae	Unclassified
ASV1173	Bacteria	Acidobacteriota	Vicinamibacteria	Vicinamibacterales	Unclassified	Unclassified
ASV1174	Bacteria	Bdellovibrionota	Oligoflexia	Oligoflexales	Oligoflexaceae	Unclassified
ASV1175	Bacteria	Proteobacteria	Gammaproteobacteria	Gammaproteobacteria Incertae Sedis	Unknown Family	Marinicella
ASV1177	Bacteria	Planctomycetota	Planctomycetes	Pirellulales	Pirellulaceae	Blastopirellula
ASV1179	Bacteria	Firmicutes	Clostridia	Oscillospirales	Ruminococcaceae	Faecalibacterium
ASV1180	Bacteria	Proteobacteria	Gammaproteobacteria	Pseudomonadales	Litoricolaceae	Litoricola
ASV1181	Bacteria	Firmicutes	Bacilli	Bacillales	Bacillaceae	Bacillus
ASV1183	Bacteria	Firmicutes	Clostridia	Peptostreptococcales-Tissierellales	Peptostreptococcaceae	Proteocatella
ASV1184	Bacteria	Bacteroidota	Bacteroidia	Flavobacteriales	Cryomorphaceae	Unclassified
ASV1185	Bacteria	Proteobacteria	Gammaproteobacteria	Pseudomonadales	Pseudomonadaceae	Pseudomonas
ASV1186	Bacteria	Firmicutes	Clostridia	Peptostreptococcales-Tissierellales	Family XI	Anaerococcus
ASV1187	Bacteria	Proteobacteria	Alphaproteobacteria	Sphingomonadales	Sphingomonadaceae	Sphingorhabdus
ASV1189	Bacteria	Patescibacteria	WWE3	Unclassified	Unclassified	Unclassified
ASV1190	Bacteria	Proteobacteria	Alphaproteobacteria	Rickettsiales	S25-593	Unclassified
ASV1191	Bacteria	Proteobacteria	Alphaproteobacteria	SAR11 clade	Clade IV	Unclassified
ASV1192	Bacteria	Proteobacteria	Gammaproteobacteria	Enterobacterales	Alteromonadaceae	Rheinheimera
ASV1193	Bacteria	Margulisbacteria	Unclassified	Unclassified	Unclassified	Unclassified
ASV1194	Bacteria	Proteobacteria	Gammaproteobacteria	Burkholderiales	Burkholderiaceae	Ralstonia
ASV1195	Bacteria	Bacteroidota	Bacteroidia	Bacteroidales	Prolixibacteraceae	Draconibacterium
ASV1196	Bacteria	Planctomycetota	OM190	Unclassified	Unclassified	Unclassified
ASV1197	Bacteria	Firmicutes	Clostridia	Oscillospirales	Ruminococcaceae	Faecalibacterium
ASV1198	Bacteria	Acidobacteriota	Vicinamibacteria	Vicinamibacterales	Unclassified	Unclassified
ASV1199	Bacteria	Actinobacteriota	Actinobacteria	Micrococcales	Micrococcaceae	Rothia
ASV1200	Bacteria	Firmicutes	Bacilli	Lactobacillales	Lactobacillaceae	Lactobacillus
ASV1201	Bacteria	Marinimicrobia (SAR406 clade)	Unclassified	Unclassified	Unclassified	Unclassified
ASV1202	Bacteria	Bacteroidota	Bacteroidia	Cytophagales	Cyclobacteriaceae	Unclassified
ASV1203	Bacteria	Bacteroidota	Bacteroidia	Chitinophagales	Saprospiraceae	Rubidimonas
ASV1205	Bacteria	Proteobacteria	Alphaproteobacteria	Rickettsiales	SM2D12	Unclassified
ASV1206	Bacteria	Bacteroidota	Bacteroidia	Flavobacteriales	Crocinitomicaceae	Crocinitomix
ASV1207	Bacteria	Proteobacteria	Alphaproteobacteria	Rickettsiales	Rickettsiaceae	Unclassified
ASV1209	Bacteria	Bdellovibrionota	Oligoflexia	Oligoflexales	Oligoflexaceae	Unclassified
ASV1210	Bacteria	Bacteroidota	Bacteroidia	Sphingobacteriales	NS11-12 marine group	Unclassified
ASV1211	Bacteria	Proteobacteria	Alphaproteobacteria	Rickettsiales	Rickettsiaceae	Candidatus Megaira
ASV1212	Bacteria	Bacteroidota	Bacteroidia	Flavobacteriales	Flavobacteriaceae	NS4 marine group
ASV1214	Bacteria	Actinobacteriota	Acidimicrobiia	Actinomarinales	Actinomarinaceae	Candidatus Actinomarina
ASV1216	Bacteria	Proteobacteria	Alphaproteobacteria	SAR11 clade	Clade II	Unclassified
ASV1217	Bacteria	Proteobacteria	Alphaproteobacteria	SAR11 clade	Clade I	Unclassified
ASV1218	Bacteria	Proteobacteria	Gammaproteobacteria	Pseudomonadales	Saccharospirillaceae	Unclassified
ASV1219	Bacteria	Bdellovibrionota	Bdellovibrionia	Bdellovibrionales	Bdellovibrionaceae	OM27 clade
ASV1220	Bacteria	Bacteroidota	Bacteroidia	Flavobacteriales	Flavobacteriaceae	NS5 marine group
ASV1221	Bacteria	Bacteroidota	Bacteroidia	Chitinophagales	Unclassified	Unclassified
ASV1222	Bacteria	Proteobacteria	Gammaproteobacteria	Coxiellales	Coxiellaceae	Coxiella
ASV1224	Bacteria	NB1-j	Unclassified	Unclassified	Unclassified	Unclassified
ASV1225	Bacteria	Proteobacteria	Gammaproteobacteria	Coxiellales	Coxiellaceae	Coxiella
ASV1226	Bacteria	Desulfobacterota	Desulfuromonadia	Bradymonadales	Unclassified	Unclassified
ASV1227	Bacteria	Proteobacteria	Gammaproteobacteria	Enterobacterales	Colwelliaceae	Thalassotalea
ASV1228	Bacteria	Proteobacteria	Alphaproteobacteria	Rickettsiales	Rickettsiaceae	Candidatus Megaira
ASV1229	Bacteria	Proteobacteria	Gammaproteobacteria	Pseudomonadales	KI89A clade	Unclassified
ASV1230	Bacteria	Proteobacteria	Gammaproteobacteria	Legionellales	Legionellaceae	Legionella
ASV1232	Bacteria	Bacteroidota	Bacteroidia	Flavobacteriales	Crocinitomicaceae	Crocinitomix
ASV1233	Bacteria	Proteobacteria	Alphaproteobacteria	Rickettsiales	Unclassified	Unclassified
ASV1234	Bacteria	Planctomycetota	Planctomycetes	Pirellulales	Pirellulaceae	Rhodopirellula
ASV1235	Bacteria	Planctomycetota	Phycisphaerae	MSBL9	SG8-4	Unclassified
ASV1236	Bacteria	Firmicutes	Clostridia	Lachnospirales	Lachnospiraceae	Lachnoclostridium
ASV1237	Bacteria	Proteobacteria	Gammaproteobacteria	Burkholderiales	Nitrosomonadaceae	oc32
ASV1238	Bacteria	Bacteroidota	Bacteroidia	Chitinophagales	Saprospiraceae	Saprospira
ASV1239	Bacteria	Proteobacteria	Alphaproteobacteria	Kordiimonadales	Kordiimonadaceae	Kordiimonas
ASV1240	Bacteria	Desulfobacterota	Desulfobulbia	Desulfobulbales	Desulfocapsaceae	Desulfopila
ASV1241	Bacteria	Verrucomicrobiota	Verrucomicrobiae	Arctic97B-4 marine group	Unclassified	Unclassified
ASV1242	Bacteria	Planctomycetota	Planctomycetes	Planctomycetales	Unclassified	Unclassified
ASV1243	Bacteria	Marinimicrobia (SAR406 clade)	Unclassified	Unclassified	Unclassified	Unclassified
ASV1244	Bacteria	Bdellovibrionota	Bdellovibrionia	Bdellovibrionales	Bdellovibrionaceae	OM27 clade
ASV1245	Bacteria	Proteobacteria	Gammaproteobacteria	Unclassified	Unclassified	Unclassified
ASV1246	Bacteria	Bacteroidota	Bacteroidia	Flavobacteriales	Flavobacteriaceae	Dokdonia
ASV1247	Bacteria	Actinobacteriota	Acidimicrobiia	Actinomarinales	Unclassified	Unclassified
ASV1248	Bacteria	Planctomycetota	vadinHA49	Unclassified	Unclassified	Unclassified
ASV1249	Bacteria	Bacteroidota	Bacteroidia	Flavobacteriales	Flavobacteriaceae	Unclassified
ASV1250	Bacteria	Bacteroidota	Rhodothermia	Rhodothermales	Rhodothermaceae	Unclassified
ASV1251	Bacteria	Chloroflexi	Dehalococcoidia	SAR202 clade	Unclassified	Unclassified
ASV1252	Bacteria	Proteobacteria	Alphaproteobacteria	Alphaproteobacteria Incertae Sedis	Unknown Family	Unclassified
ASV1253	Bacteria	Patescibacteria	WWE3	Unclassified	Unclassified	Unclassified
ASV1254	Bacteria	Verrucomicrobiota	Lentisphaeria	Lentisphaerales	Lentisphaeraceae	Lentisphaera
ASV1256	Bacteria	Proteobacteria	Gammaproteobacteria	Steroidobacterales	Woeseiaceae	Woeseia
ASV1257	Bacteria	Planctomycetota	Phycisphaerae	Phycisphaerales	Phycisphaeraceae	SM1A02
ASV1259	Bacteria	Firmicutes	Bacilli	Mycoplasmatales	Mycoplasmataceae	Unclassified
ASV1260	Bacteria	Planctomycetota	Planctomycetes	Pirellulales	Pirellulaceae	Rhodopirellula
ASV1261	Bacteria	Proteobacteria	Gammaproteobacteria	Coxiellales	Coxiellaceae	Coxiella
ASV1262	Bacteria	Firmicutes	Clostridia	Peptostreptococcales-Tissierellales	Peptostreptococcaceae	Acetoanaerobium
ASV1265	Bacteria	Bacteroidota	Bacteroidia	Sphingobacteriales	Unclassified	Unclassified
ASV1266	Bacteria	Desulfobacterota	Desulfuromonadia	Unclassified	Unclassified	Unclassified
ASV1267	Bacteria	Cyanobacteria	Cyanobacteriia	Cyanobacteriales	Xenococcaceae	Pleurocapsa PCC-7319
ASV1268	Bacteria	Proteobacteria	Alphaproteobacteria	SAR11 clade	Clade II	Unclassified
ASV1270	Bacteria	Firmicutes	Clostridia	Oscillospirales	Ruminococcaceae	Subdoligranulum
ASV1271	Bacteria	Proteobacteria	Alphaproteobacteria	Rhodospirillales	Magnetospiraceae	Unclassified
ASV1272	Bacteria	Acidobacteriota	Subgroup 22	Unclassified	Unclassified	Unclassified
ASV1273	Bacteria	Bdellovibrionota	Bdellovibrionia	Bdellovibrionales	Bdellovibrionaceae	OM27 clade
ASV1274	Bacteria	Proteobacteria	Gammaproteobacteria	Unclassified	Unclassified	Unclassified
ASV1275	Bacteria	NB1-j	Unclassified	Unclassified	Unclassified	Unclassified
ASV1276	Bacteria	Proteobacteria	Alphaproteobacteria	Rhizobiales	Hyphomicrobiaceae	Filomicrobium
ASV1278	Bacteria	Bacteroidota	Bacteroidia	Flavobacteriales	Flavobacteriaceae	Lutibacter
ASV1279	Bacteria	Firmicutes	Clostridia	Christensenellales	Christensenellaceae	Christensenellaceae R-7 group
ASV1280	Bacteria	Proteobacteria	Alphaproteobacteria	Unclassified	Unclassified	Unclassified
ASV1281	Bacteria	Planctomycetota	Planctomycetes	Planctomycetales	Unclassified	Unclassified
ASV1282	Bacteria	Desulfobacterota	Desulfobulbia	Desulfobulbales	Desulfocapsaceae	Desulfopila
ASV1283	Bacteria	Proteobacteria	Gammaproteobacteria	Enterobacterales	Unclassified	Unclassified
ASV1284	Bacteria	Firmicutes	Clostridia	Peptostreptococcales-Tissierellales	Anaerovoracaceae	Family XIII AD3011 group
ASV1285	Bacteria	Bacteroidota	Bacteroidia	Chitinophagales	Unclassified	Unclassified
ASV1286	Bacteria	Myxococcota	Polyangia	Nannocystales	Nannocystaceae	Unclassified
ASV1287	Bacteria	Acidobacteriota	Thermoanaerobaculia	Thermoanaerobaculales	Thermoanaerobaculaceae	Subgroup 23
ASV1288	Bacteria	Bacteroidota	Rhodothermia	Rhodothermales	Rhodothermaceae	Unclassified
ASV1289	Bacteria	Planctomycetota	Planctomycetes	Planctomycetales	Unclassified	Unclassified
ASV1290	Bacteria	Planctomycetota	Phycisphaerae	Phycisphaerales	Phycisphaeraceae	FS140-16B-02 marine group
ASV1292	Bacteria	Proteobacteria	Alphaproteobacteria	Rickettsiales	Rickettsiaceae	Candidatus Megaira
ASV1293	Bacteria	Firmicutes	Clostridia	Lachnospirales	Lachnospiraceae	Blautia
ASV1294	Bacteria	Campylobacterota	Campylobacteria	Campylobacterales	Arcobacteraceae	Arcobacter
ASV1295	Bacteria	Proteobacteria	Alphaproteobacteria	AT-s3-44	Unclassified	Unclassified
ASV1296	Bacteria	Proteobacteria	Gammaproteobacteria	Coxiellales	Coxiellaceae	Coxiella
ASV1297	Bacteria	Bdellovibrionota	Oligoflexia	Oligoflexales	Oligoflexaceae	Unclassified
ASV1298	Bacteria	Proteobacteria	Gammaproteobacteria	Enterobacterales	Alteromonadaceae	Salinimonas
ASV1299	Bacteria	Bdellovibrionota	Oligoflexia	Oligoflexales	Oligoflexaceae	Unclassified
ASV1300	Bacteria	Proteobacteria	Alphaproteobacteria	Puniceispirillales	Unclassified	Unclassified
ASV1301	Bacteria	Firmicutes	Clostridia	Lachnospirales	Lachnospiraceae	[Eubacterium] fissicatena group
ASV1302	Bacteria	Firmicutes	Clostridia	Peptostreptococcales-Tissierellales	Family XI	Peptoniphilus
ASV1303	Bacteria	Proteobacteria	Gammaproteobacteria	EV818SWSAP88	Unclassified	Unclassified
ASV1304	Bacteria	Firmicutes	Clostridia	Peptostreptococcales-Tissierellales	Family XI	Anaerococcus
ASV1305	Bacteria	Proteobacteria	Alphaproteobacteria	Rhodospirillales	AEGEAN-169 marine group	Unclassified
ASV1306	Bacteria	Proteobacteria	Alphaproteobacteria	Caedibacterales	Caedibacteraceae	Unclassified
ASV1307	Bacteria	Acidobacteriota	Thermoanaerobaculia	Thermoanaerobaculales	Thermoanaerobaculaceae	Subgroup 23
ASV1309	Bacteria	Myxococcota	Polyangia	Nannocystales	Nannocystaceae	Unclassified
ASV1311	Bacteria	NB1-j	Unclassified	Unclassified	Unclassified	Unclassified
ASV1312	Bacteria	Planctomycetota	OM190	Unclassified	Unclassified	Unclassified
ASV1313	Bacteria	Proteobacteria	Gammaproteobacteria	Diplorickettsiales	Diplorickettsiaceae	Aquicella
ASV1314	Bacteria	Gemmatimonadota	Gemmatimonadetes	Gemmatimonadales	Gemmatimonadaceae	Unclassified
ASV1315	Bacteria	Desulfobacterota	Desulfobacteria	Desulfobacterales	Desulfosarcinaceae	Sva0081 sediment group
ASV1316	Bacteria	Proteobacteria	Gammaproteobacteria	Coxiellales	Coxiellaceae	Coxiella
ASV1317	Bacteria	Proteobacteria	Alphaproteobacteria	Rhizobiales	Beijerinckiaceae	Methylobacterium-Methylorubrum
ASV1318	Bacteria	Proteobacteria	Gammaproteobacteria	Unclassified	Unclassified	Unclassified
ASV1319	Bacteria	Firmicutes	Negativicutes	Veillonellales-Selenomonadales	Selenomonadaceae	Megamonas
ASV1320	Archaea	Altiarchaeota	Altiarchaeia	Altiarchaeales	Altiarchaeaceae	Candidatus Altiarchaeum
ASV1321	Bacteria	Planctomycetota	Planctomycetes	Gemmatales	Gemmataceae	Unclassified
ASV1323	Bacteria	Desulfobacterota	Desulfuromonadia	Bradymonadales	Unclassified	Unclassified
ASV1324	Bacteria	PAUC34f	Unclassified	Unclassified	Unclassified	Unclassified
ASV1325	Bacteria	Bacteroidota	Bacteroidia	Flavobacteriales	Crocinitomicaceae	Fluviicola
ASV1326	Bacteria	Marinimicrobia (SAR406 clade)	Unclassified	Unclassified	Unclassified	Unclassified
ASV1328	Bacteria	Hydrogenedentes	Hydrogenedentia	Hydrogenedentiales	Hydrogenedensaceae	Unclassified
ASV1329	Bacteria	Dependentiae	Babeliae	Babeliales	Unclassified	Unclassified
ASV1330	Bacteria	Proteobacteria	Alphaproteobacteria	Rickettsiales	Candidatus Hepatincola	Unclassified
ASV1331	Bacteria	Proteobacteria	Gammaproteobacteria	Legionellales	Legionellaceae	Unclassified
ASV1332	Bacteria	Planctomycetota	OM190	Unclassified	Unclassified	Unclassified
ASV1333	Bacteria	Proteobacteria	Gammaproteobacteria	Chromatiales	Chromatiaceae	Candidatus Thiobios
ASV1334	Bacteria	Marinimicrobia (SAR406 clade)	Unclassified	Unclassified	Unclassified	Unclassified
ASV1336	Bacteria	Proteobacteria	Gammaproteobacteria	Ga0077536	Unclassified	Unclassified
ASV1337	Bacteria	Bacteroidota	Bacteroidia	Chitinophagales	Unclassified	Unclassified
ASV1338	Bacteria	Proteobacteria	Alphaproteobacteria	Rickettsiales	Rickettsiaceae	Unclassified
ASV1339	Bacteria	Proteobacteria	Gammaproteobacteria	Coxiellales	Coxiellaceae	Coxiella
ASV1340	Bacteria	Myxococcota	Myxococcia	Myxococcales	Myxococcaceae	P3OB-42
ASV1341	Bacteria	Bacteroidota	Bacteroidia	Flavobacteriales	Flavobacteriaceae	Unclassified
ASV1342	Bacteria	Proteobacteria	Alphaproteobacteria	Rhodobacterales	Rhodobacteraceae	Unclassified
ASV1343	Bacteria	Bacteroidota	Bacteroidia	Flavobacteriales	Cryomorphaceae	Unclassified
ASV1345	Bacteria	Bacteroidota	Bacteroidia	Flavobacteriales	Cryomorphaceae	Unclassified
ASV1346	Bacteria	Bdellovibrionota	Bdellovibrionia	Bacteriovoracales	Bacteriovoracaceae	Peredibacter
ASV1348	Bacteria	Proteobacteria	Alphaproteobacteria	Micavibrionales	Micavibrionaceae	Unclassified
ASV1349	Bacteria	Bacteroidota	Bacteroidia	Flavobacteriales	Cryomorphaceae	Unclassified
ASV1350	Bacteria	Marinimicrobia (SAR406 clade)	Unclassified	Unclassified	Unclassified	Unclassified
ASV1352	Bacteria	Bacteroidota	Bacteroidia	Chitinophagales	Unclassified	Unclassified
ASV1353	Bacteria	Bdellovibrionota	Bdellovibrionia	Bacteriovoracales	Bacteriovoracaceae	Peredibacter
ASV1354	Bacteria	Myxococcota	Polyangia	Polyangiales	BIrii41	Unclassified
ASV1355	Bacteria	Desulfobacterota	Desulfovibrionia	Desulfovibrionales	Desulfovibrionaceae	Desulfovibrio
ASV1356	Bacteria	Bacteroidota	Bacteroidia	Flavobacteriales	Cryomorphaceae	Unclassified
ASV1357	Bacteria	Firmicutes	Bacilli	Bacillales	Bacillaceae	Bacillus
ASV1358	Bacteria	Firmicutes	Clostridia	Peptostreptococcales-Tissierellales	Fusibacteraceae	Fusibacter
ASV1359	Bacteria	Bdellovibrionota	Bdellovibrionia	Bdellovibrionales	Bdellovibrionaceae	OM27 clade
ASV1361	Bacteria	Proteobacteria	Gammaproteobacteria	Pseudomonadales	Oleiphilaceae	Oleiphilus
ASV1363	Bacteria	Acidobacteriota	Thermoanaerobaculia	Thermoanaerobaculales	Thermoanaerobaculaceae	Subgroup 10
ASV1364	Bacteria	Acidobacteriota	Vicinamibacteria	Vicinamibacterales	Unclassified	Unclassified
ASV1365	Bacteria	Verrucomicrobiota	Lentisphaeria	Lentisphaerales	Lentisphaeraceae	Lentisphaera
ASV1366	Bacteria	Planctomycetota	OM190	Unclassified	Unclassified	Unclassified
ASV1367	Bacteria	Bacteroidota	Bacteroidia	Bacteroidales	Rikenellaceae	Alistipes
ASV1369	Bacteria	Planctomycetota	BD7-11	Unclassified	Unclassified	Unclassified
ASV1370	Bacteria	Bacteroidota	Bacteroidia	Bacteroidales	Prevotellaceae	Paraprevotella
ASV1371	Bacteria	Bacteroidota	Bacteroidia	Chitinophagales	Chitinophagaceae	Taibaiella
ASV1372	Bacteria	Planctomycetota	OM190	Unclassified	Unclassified	Unclassified
ASV1374	Bacteria	Bacteroidota	Bacteroidia	Sphingobacteriales	NS11-12 marine group	Unclassified
ASV1375	Bacteria	Proteobacteria	Alphaproteobacteria	Micavibrionales	Micavibrionaceae	Unclassified
ASV1376	Bacteria	Bdellovibrionota	Bdellovibrionia	Bdellovibrionales	Bdellovibrionaceae	OM27 clade
ASV1377	Bacteria	Bacteroidota	Bacteroidia	Flavobacteriales	Crocinitomicaceae	Fluviicola
ASV1378	Bacteria	Proteobacteria	Gammaproteobacteria	UBA10353 marine group	Unclassified	Unclassified
ASV1379	Bacteria	Bacteroidota	Bacteroidia	Flavobacteriales	Flavobacteriaceae	NS5 marine group
ASV1380	Bacteria	Latescibacterota	Unclassified	Unclassified	Unclassified	Unclassified
ASV1382	Bacteria	Firmicutes	Negativicutes	Veillonellales-Selenomonadales	Veillonellaceae	Megasphaera
ASV1385	Bacteria	Bacteroidota	Bacteroidia	Flavobacteriales	NS9 marine group	Unclassified
ASV1386	Bacteria	Bacteroidota	Rhodothermia	Rhodothermales	Rhodothermaceae	Unclassified
ASV1387	Bacteria	Actinobacteriota	Acidimicrobiia	Actinomarinales	Unclassified	Unclassified
ASV1388	Bacteria	Planctomycetota	Planctomycetes	Pirellulales	Pirellulaceae	Unclassified
ASV1389	Bacteria	Proteobacteria	Gammaproteobacteria	Coxiellales	Coxiellaceae	Coxiella
ASV1390	Bacteria	Proteobacteria	Gammaproteobacteria	Pseudomonadales	Nitrincolaceae	Unclassified
ASV1391	Bacteria	Proteobacteria	Gammaproteobacteria	Enterobacterales	Unclassified	Unclassified
ASV1392	Bacteria	Planctomycetota	Phycisphaerae	Phycisphaerales	Phycisphaeraceae	SM1A02
ASV1393	Bacteria	Bdellovibrionota	Bdellovibrionia	Bacteriovoracales	Bacteriovoracaceae	Peredibacter
ASV1394	Bacteria	Bdellovibrionota	Bdellovibrionia	Bacteriovoracales	Bacteriovoracaceae	Halobacteriovorax
ASV1395	Bacteria	Bacteroidota	Bacteroidia	Bacteroidales	Prevotellaceae	Prevotellaceae UCG-001
ASV1397	Bacteria	Bacteroidota	Bacteroidia	Chitinophagales	Saprospiraceae	Unclassified
ASV1398	Bacteria	Proteobacteria	Alphaproteobacteria	Kiloniellales	Kiloniellaceae	Unclassified
ASV1399	Bacteria	Myxococcota	Polyangia	Polyangiales	Sandaracinaceae	Unclassified
ASV1400	Bacteria	Bacteroidota	Bacteroidia	Flavobacteriales	Flavobacteriaceae	Unclassified
ASV1402	Bacteria	Bacteroidota	Bacteroidia	Flavobacteriales	Cryomorphaceae	NS10 marine group
ASV1403	Bacteria	Proteobacteria	Alphaproteobacteria	Rickettsiales	Rickettsiaceae	Unclassified
ASV1404	Bacteria	Bacteroidota	Bacteroidia	Cytophagales	Amoebophilaceae	Candidatus Amoebophilus
ASV1405	Bacteria	Proteobacteria	Alphaproteobacteria	Rhodobacterales	Rhodobacteraceae	Yoonia-Loktanella
ASV1406	Bacteria	Planctomycetota	OM190	Unclassified	Unclassified	Unclassified
ASV1407	Bacteria	Marinimicrobia (SAR406 clade)	Unclassified	Unclassified	Unclassified	Unclassified
ASV1408	Bacteria	Planctomycetota	Planctomycetes	Planctomycetales	Gimesiaceae	Unclassified
ASV1410	Bacteria	Marinimicrobia (SAR406 clade)	Unclassified	Unclassified	Unclassified	Unclassified
ASV1412	Bacteria	Bacteroidota	Bacteroidia	Bacteroidales	Bacteroidaceae	Bacteroides
ASV1413	Bacteria	Proteobacteria	Alphaproteobacteria	Rhodospirillales	Unclassified	Unclassified
ASV1414	Bacteria	Calditrichota	Calditrichia	Calditrichales	Calditrichaceae	Unclassified
ASV1415	Bacteria	Bacteroidota	Bacteroidia	Unclassified	Unclassified	Unclassified
ASV1416	Bacteria	Proteobacteria	Alphaproteobacteria	Kiloniellales	Kiloniellaceae	Unclassified
ASV1417	Bacteria	Schekmanbacteria	Unclassified	Unclassified	Unclassified	Unclassified
ASV1418	Bacteria	Verrucomicrobiota	Unclassified	Unclassified	Unclassified	Unclassified
ASV1419	Bacteria	Desulfobacterota	Desulfobulbia	Desulfobulbales	Desulfobulbaceae	Unclassified
ASV1420	Bacteria	Proteobacteria	Gammaproteobacteria	Granulosicoccales	Granulosicoccaceae	Granulosicoccus
ASV1421	Bacteria	Bacteroidota	Bacteroidia	Flavobacteriales	Crocinitomicaceae	Crocinitomix
ASV1422	Bacteria	Firmicutes	Clostridia	Lachnospirales	Lachnospiraceae	Lachnospiraceae UCG-004
ASV1423	Bacteria	Proteobacteria	Gammaproteobacteria	Unclassified	Unclassified	Unclassified
ASV1424	Bacteria	Proteobacteria	Alphaproteobacteria	Kiloniellales	Kiloniellaceae	Unclassified
ASV1425	Bacteria	Planctomycetota	Planctomycetes	Pirellulales	Pirellulaceae	Pir4 lineage
ASV1427	Bacteria	Proteobacteria	Gammaproteobacteria	Pseudomonadales	Moraxellaceae	Acinetobacter
ASV1428	Bacteria	Proteobacteria	Alphaproteobacteria	Rhizobiales	Stappiaceae	Pseudovibrio
ASV1429	Bacteria	Marinimicrobia (SAR406 clade)	Unclassified	Unclassified	Unclassified	Unclassified
ASV1431	Bacteria	Bacteroidota	Bacteroidia	Bacteroidales	Prolixibacteraceae	Draconibacterium
ASV1432	Bacteria	Proteobacteria	Gammaproteobacteria	Burkholderiales	Comamonadaceae	Alicycliphilus
ASV1433	Bacteria	Bacteroidota	Bacteroidia	Flavobacteriales	Flavobacteriaceae	Aureimarina
ASV1434	Bacteria	Proteobacteria	Gammaproteobacteria	Unclassified	Unclassified	Unclassified
ASV1435	Bacteria	Acidobacteriota	Blastocatellia	Blastocatellales	Blastocatellaceae	Blastocatella
ASV1436	Bacteria	Proteobacteria	Alphaproteobacteria	Rhodospirillales	Unclassified	Unclassified
ASV1437	Bacteria	Desulfobacterota	Desulfobacteria	Desulfobacterales	Desulfosarcinaceae	Sva0081 sediment group
ASV1438	Bacteria	Proteobacteria	Gammaproteobacteria	Coxiellales	Coxiellaceae	Coxiella
ASV1439	Bacteria	Bdellovibrionota	Bdellovibrionia	Bdellovibrionales	Bdellovibrionaceae	OM27 clade
ASV1440	Bacteria	Margulisbacteria	Unclassified	Unclassified	Unclassified	Unclassified
ASV1441	Bacteria	Proteobacteria	Gammaproteobacteria	Coxiellales	Coxiellaceae	Coxiella
ASV1442	Bacteria	Cyanobacteria	Cyanobacteriia	Cyanobacteriales	Chroococcidiopsaceae	Unclassified
ASV1443	Bacteria	Bacteroidota	Bacteroidia	Cytophagales	Spirosomaceae	Spirosoma
ASV1444	Bacteria	Bacteroidota	Bacteroidia	Chitinophagales	Saprospiraceae	Unclassified
ASV1446	Bacteria	Firmicutes	Negativicutes	Acidaminococcales	Acidaminococcaceae	Unclassified
ASV1448	Bacteria	Proteobacteria	Gammaproteobacteria	BD7-8	Unclassified	Unclassified
ASV1449	Bacteria	Proteobacteria	Alphaproteobacteria	Sphingomonadales	Sphingomonadaceae	Ellin6055
ASV1450	Bacteria	Proteobacteria	Gammaproteobacteria	Burkholderiales	Comamonadaceae	Tepidimonas
ASV1451	Bacteria	Planctomycetota	Phycisphaerae	Phycisphaerales	Phycisphaeraceae	Urania-1B-19 marine sediment group
ASV1452	Bacteria	Bacteroidota	Bacteroidia	Flavobacteriales	Crocinitomicaceae	Crocinitomix
ASV1453	Bacteria	Proteobacteria	Gammaproteobacteria	Unclassified	Unclassified	Unclassified
ASV1454	Bacteria	Proteobacteria	Alphaproteobacteria	Caulobacterales	Parvularculaceae	Parvularcula
ASV1455	Bacteria	Proteobacteria	Gammaproteobacteria	Coxiellales	Coxiellaceae	Coxiella
ASV1456	Bacteria	Proteobacteria	Gammaproteobacteria	Legionellales	Legionellaceae	Unclassified
ASV1457	Bacteria	Firmicutes	Clostridia	Peptostreptococcales-Tissierellales	Family XI	Peptoniphilus
ASV1458	Bacteria	Margulisbacteria	Unclassified	Unclassified	Unclassified	Unclassified
ASV1459	Bacteria	Actinobacteriota	Actinobacteria	Micrococcales	Micrococcaceae	Unclassified
ASV1460	Bacteria	Proteobacteria	Gammaproteobacteria	Coxiellales	Coxiellaceae	Coxiella
ASV1461	Bacteria	Actinobacteriota	Actinobacteria	Micrococcales	Microbacteriaceae	Leucobacter
ASV1462	Bacteria	Bacteroidota	Bacteroidia	Cytophagales	Bernardetiaceae	Bernardetia
ASV1463	Bacteria	Proteobacteria	Gammaproteobacteria	Pseudomonadales	Nitrincolaceae	Unclassified
ASV1464	Bacteria	Proteobacteria	Gammaproteobacteria	Xanthomonadales	Xanthomonadaceae	Pseudoxanthomonas
ASV1465	Bacteria	Proteobacteria	Gammaproteobacteria	Coxiellales	Coxiellaceae	Coxiella
ASV1466	Bacteria	Acidobacteriota	Thermoanaerobaculia	Thermoanaerobaculales	Thermoanaerobaculaceae	Subgroup 10
ASV1467	Bacteria	Planctomycetota	Planctomycetes	Pirellulales	Pirellulaceae	Pir4 lineage
ASV1468	Bacteria	Hydrogenedentes	Hydrogenedentia	Hydrogenedentiales	Hydrogenedensaceae	Unclassified
ASV1469	Archaea	Crenarchaeota	Nitrososphaeria	Nitrosopumilales	Nitrosopumilaceae	Candidatus Nitrosopumilus
ASV1470	Bacteria	Latescibacterota	Unclassified	Unclassified	Unclassified	Unclassified
ASV1472	Bacteria	Proteobacteria	Gammaproteobacteria	Coxiellales	Coxiellaceae	Coxiella
ASV1473	Bacteria	Proteobacteria	Gammaproteobacteria	Nitrosococcales	Nitrosococcaceae	AqS1
ASV1474	Bacteria	Proteobacteria	Alphaproteobacteria	Rhodospirillales	Magnetospiraceae	Magnetospira
ASV1475	Bacteria	Proteobacteria	Alphaproteobacteria	Caulobacterales	Parvularculaceae	Parvularcula
ASV1476	Bacteria	Bacteroidota	Bacteroidia	Flavobacteriales	NS7 marine group	Unclassified
ASV1477	Bacteria	Proteobacteria	Gammaproteobacteria	Legionellales	Legionellaceae	Unclassified
ASV1478	Bacteria	Bacteroidota	Bacteroidia	Flavobacteriales	Flavobacteriaceae	Unclassified
ASV1479	Bacteria	Actinobacteriota	Coriobacteriia	Coriobacteriales	Coriobacteriaceae	Collinsella
ASV1480	Bacteria	Firmicutes	Clostridia	Peptostreptococcales-Tissierellales	Family XI	Finegoldia
ASV1481	Bacteria	Proteobacteria	Gammaproteobacteria	Coxiellales	Coxiellaceae	Coxiella
ASV1483	Bacteria	Bacteroidota	Bacteroidia	Cytophagales	Cyclobacteriaceae	Unclassified
ASV1484	Bacteria	Dadabacteria	Dadabacteriia	Dadabacteriales	Unclassified	Unclassified
ASV1485	Bacteria	Bacteroidota	Bacteroidia	Flavobacteriales	Flavobacteriaceae	NS4 marine group
ASV1486	Bacteria	Planctomycetota	Pla3 lineage	Unclassified	Unclassified	Unclassified
ASV1487	Bacteria	Proteobacteria	Gammaproteobacteria	Pseudomonadales	SAR86 clade	Unclassified
ASV1488	Bacteria	Proteobacteria	Alphaproteobacteria	Rhodobacterales	Rhodobacteraceae	Ascidiaceihabitans
ASV1489	Bacteria	Bacteroidota	Bacteroidia	Bacteroidales	Prevotellaceae	Prevotella_9
ASV1490	Bacteria	Unclassified	Unclassified	Unclassified	Unclassified	Unclassified
ASV1493	Bacteria	Planctomycetota	Planctomycetes	Planctomycetales	Gimesiaceae	Unclassified
ASV1494	Bacteria	Actinobacteriota	Actinobacteria	Corynebacteriales	Corynebacteriaceae	Corynebacterium
ASV1495	Bacteria	Unclassified	Unclassified	Unclassified	Unclassified	Unclassified
ASV1496	Bacteria	Proteobacteria	Alphaproteobacteria	Rhodospirillales	AEGEAN-169 marine group	Unclassified
ASV1497	Bacteria	Cloacimonadota	Cloacimonadia	Cloacimonadales	LK-44f	Unclassified
ASV1498	Bacteria	Nitrospirota	Thermodesulfovibrionia	Unclassified	Unclassified	Unclassified
ASV1499	Bacteria	Bacteroidota	Rhodothermia	Balneolales	Balneolaceae	Balneola
ASV1500	Bacteria	Bacteroidota	Bacteroidia	Flavobacteriales	Cryomorphaceae	Unclassified
ASV1501	Bacteria	Proteobacteria	Alphaproteobacteria	Defluviicoccales	Unclassified	Unclassified
ASV1502	Bacteria	Proteobacteria	Gammaproteobacteria	Burkholderiales	Sulfuricellaceae	Unclassified
ASV1504	Bacteria	Planctomycetota	Planctomycetes	Pirellulales	Pirellulaceae	Unclassified
ASV1505	Archaea	Crenarchaeota	Nitrososphaeria	Nitrosopumilales	Nitrosopumilaceae	Candidatus Nitrosopumilus
ASV1506	Bacteria	LCP-89	Unclassified	Unclassified	Unclassified	Unclassified
ASV1507	Bacteria	Verrucomicrobiota	Verrucomicrobiae	Verrucomicrobiales	DEV007	Unclassified
ASV1508	Bacteria	Proteobacteria	Gammaproteobacteria	Pseudomonadales	Halieaceae	Halioglobus
ASV1509	Bacteria	Firmicutes	Clostridia	Lachnospirales	Lachnospiraceae	[Ruminococcus] gauvreauii group
ASV1510	Bacteria	Firmicutes	Clostridia	Lachnospirales	Lachnospiraceae	[Eubacterium] hallii group
ASV1511	Bacteria	Bdellovibrionota	Unclassified	Unclassified	Unclassified	Unclassified
ASV1512	Bacteria	Planctomycetota	Phycisphaerae	MSBL9	4572-13	Unclassified
ASV1516	Bacteria	Verrucomicrobiota	Omnitrophia	Omnitrophales	koll11	Unclassified
ASV1517	Bacteria	Myxococcota	Polyangia	Nannocystales	Nannocystaceae	Unclassified
ASV1518	Bacteria	Bacteroidota	Bacteroidia	Flavobacteriales	NS9 marine group	Unclassified
ASV1519	Bacteria	Dependentiae	Babeliae	Babeliales	Unclassified	Unclassified
ASV1521	Bacteria	Margulisbacteria	Unclassified	Unclassified	Unclassified	Unclassified
ASV1522	Bacteria	Proteobacteria	Alphaproteobacteria	SAR11 clade	Clade I	Clade Ia
ASV1523	Bacteria	Bacteroidota	Bacteroidia	Flavobacteriales	Flavobacteriaceae	NS4 marine group
ASV1524	Bacteria	Proteobacteria	Alphaproteobacteria	Puniceispirillales	SAR116 clade	Candidatus Puniceispirillum
ASV1525	Bacteria	Proteobacteria	Alphaproteobacteria	Rickettsiales	Fokiniaceae	MD3-55
ASV1526	Bacteria	Latescibacterota	Latescibacteria	Latescibacterales	Latescibacteraceae	Unclassified
ASV1529	Bacteria	Bacteroidota	Bacteroidia	Chitinophagales	Saprospiraceae	Aureispira
ASV1530	Bacteria	Planctomycetota	Phycisphaerae	Phycisphaerales	Phycisphaeraceae	Phycisphaera
ASV1531	Bacteria	Planctomycetota	Unclassified	Unclassified	Unclassified	Unclassified
ASV1532	Bacteria	Myxococcota	Polyangia	Nannocystales	Nannocystaceae	Unclassified
ASV1533	Bacteria	Proteobacteria	Gammaproteobacteria	Pseudomonadales	Pseudohongiellaceae	Pseudohongiella
ASV1534	Bacteria	Bdellovibrionota	Bdellovibrionia	Bdellovibrionales	Bdellovibrionaceae	OM27 clade
ASV1535	Bacteria	Proteobacteria	Alphaproteobacteria	Sphingomonadales	Sphingomonadaceae	Erythrobacter
ASV1536	Bacteria	Desulfobacterota	Desulfobacteria	Desulfobacterales	Desulfosarcinaceae	Sva0081 sediment group
ASV1537	Bacteria	Planctomycetota	Planctomycetes	Planctomycetales	Unclassified	Unclassified
ASV1538	Bacteria	Proteobacteria	Gammaproteobacteria	Burkholderiales	Comamonadaceae	Simplicispira
ASV1539	Bacteria	Proteobacteria	Alphaproteobacteria	SAR11 clade	Clade I	Clade Ia
ASV1540	Bacteria	Bacteroidota	Bacteroidia	Flavobacteriales	Flavobacteriaceae	NS5 marine group
ASV1541	Bacteria	Unclassified	Unclassified	Unclassified	Unclassified	Unclassified
ASV1542	Bacteria	Proteobacteria	Gammaproteobacteria	Coxiellales	Coxiellaceae	Coxiella
ASV1544	Bacteria	Proteobacteria	Alphaproteobacteria	Rhodobacterales	Rhodobacteraceae	Unclassified
ASV1545	Archaea	Nanoarchaeota	Nanoarchaeia	Woesearchaeales	Unclassified	Unclassified
ASV1548	Bacteria	Proteobacteria	Alphaproteobacteria	Unclassified	Unclassified	Unclassified
ASV1550	Bacteria	Proteobacteria	Alphaproteobacteria	Rhodospirillales	Terasakiellaceae	Unclassified
ASV1551	Bacteria	Bacteroidota	Bacteroidia	Bacteroidales	Bacteroidetes BD2-2	Unclassified
ASV1552	Bacteria	Firmicutes	Bacilli	Bacillales	Bacillaceae	Bacillus
ASV1553	Bacteria	Bacteroidota	Bacteroidia	Flavobacteriales	Flavobacteriaceae	NS5 marine group
ASV1554	Bacteria	Planctomycetota	Pla3 lineage	Unclassified	Unclassified	Unclassified
ASV1555	Bacteria	Planctomycetota	Pla3 lineage	Unclassified	Unclassified	Unclassified
ASV1556	Bacteria	Proteobacteria	Gammaproteobacteria	Unclassified	Unclassified	Unclassified
ASV1557	Bacteria	Bdellovibrionota	Oligoflexia	Silvanigrellales	Silvanigrellaceae	Unclassified
ASV1558	Bacteria	Unclassified	Unclassified	Unclassified	Unclassified	Unclassified
ASV1559	Bacteria	Proteobacteria	Gammaproteobacteria	Coxiellales	Coxiellaceae	Coxiella
ASV1560	Bacteria	Chloroflexi	Dehalococcoidia	GIF9	AB-539-J10	SCGC-AB-539-J10
ASV1561	Bacteria	Bacteroidota	Bacteroidia	Chitinophagales	Saprospiraceae	Unclassified
ASV1562	Bacteria	Bacteroidota	Rhodothermia	Rhodothermales	Rhodothermaceae	Rubricoccus
ASV1563	Bacteria	Margulisbacteria	Unclassified	Unclassified	Unclassified	Unclassified
ASV1564	Bacteria	Bdellovibrionota	Bdellovibrionia	Bdellovibrionales	Bdellovibrionaceae	OM27 clade
ASV1565	Bacteria	Verrucomicrobiota	Omnitrophia	Omnitrophales	Omnitrophaceae	Candidatus Omnitrophus
ASV1566	Bacteria	Proteobacteria	Gammaproteobacteria	Gammaproteobacteria Incertae Sedis	Unknown Family	Marinicella
ASV1567	Bacteria	Desulfobacterota	Desulfobacteria	Desulfatiglandales	Desulfatiglandaceae	Desulfatiglans
ASV1568	Bacteria	Unclassified	Unclassified	Unclassified	Unclassified	Unclassified
ASV1569	Bacteria	Cyanobacteria	Cyanobacteriia	Cyanobacteriales	Chroococcidiopsaceae	Unclassified
ASV1570	Bacteria	Dadabacteria	Dadabacteriia	Dadabacteriales	Unclassified	Unclassified
ASV1571	Bacteria	Proteobacteria	Alphaproteobacteria	Rhodobacterales	Rhodobacteraceae	Unclassified
ASV1572	Bacteria	Unclassified	Unclassified	Unclassified	Unclassified	Unclassified
ASV1573	Bacteria	Planctomycetota	OM190	Unclassified	Unclassified	Unclassified
ASV1574	Bacteria	Bacteroidota	Bacteroidia	Unclassified	Unclassified	Unclassified
ASV1575	Bacteria	Proteobacteria	Alphaproteobacteria	Rickettsiales	Fokiniaceae	MD3-55
ASV1576	Bacteria	Acidobacteriota	Subgroup 21	Unclassified	Unclassified	Unclassified
ASV1578	Bacteria	Bacteroidota	Bacteroidia	Cytophagales	Cyclobacteriaceae	Marinoscillum
ASV1579	Bacteria	Nitrospirota	Thermodesulfovibrionia	Unclassified	Unclassified	Unclassified
ASV1580	Bacteria	Planctomycetota	Phycisphaerae	MSBL9	4572-13	Unclassified
ASV1581	Bacteria	Acidobacteriota	Subgroup 26	Unclassified	Unclassified	Unclassified
ASV1582	Bacteria	Proteobacteria	Alphaproteobacteria	Rickettsiales	Rickettsiaceae	Candidatus Megaira
ASV1584	Bacteria	Bacteroidota	Bacteroidia	Sphingobacteriales	Lentimicrobiaceae	Unclassified
ASV1585	Bacteria	Planctomycetota	OM190	Unclassified	Unclassified	Unclassified
ASV1587	Bacteria	Verrucomicrobiota	Verrucomicrobiae	Verrucomicrobiales	Rubritaleaceae	Rubritalea
ASV1588	Bacteria	Bacteroidota	Bacteroidia	Chitinophagales	Unclassified	Unclassified
ASV1589	Bacteria	Proteobacteria	Alphaproteobacteria	Caulobacterales	Caulobacteraceae	Brevundimonas
ASV1591	Bacteria	Chloroflexi	Anaerolineae	Anaerolineales	Anaerolineaceae	Unclassified
ASV1593	Bacteria	Planctomycetota	Planctomycetes	Pirellulales	Pirellulaceae	Unclassified
ASV1594	Bacteria	Proteobacteria	Alphaproteobacteria	Paracaedibacterales	Paracaedibacteraceae	Candidatus Captivus
ASV1595	Bacteria	Myxococcota	Polyangia	Polyangiales	Eel-36e1D6	Unclassified
ASV1596	Bacteria	Firmicutes	Bacilli	Lactobacillales	Streptococcaceae	Streptococcus
ASV1597	Bacteria	Marinimicrobia (SAR406 clade)	Unclassified	Unclassified	Unclassified	Unclassified
ASV1598	Bacteria	Bdellovibrionota	Bdellovibrionia	Bdellovibrionales	Bdellovibrionaceae	OM27 clade
ASV1599	Bacteria	Desulfobacterota	Desulfuromonadia	PB19	Unclassified	Unclassified
ASV1600	Bacteria	Desulfobacterota	Desulfobacteria	Desulfobacterales	Desulfosarcinaceae	LCP-80
ASV1601	Bacteria	Bacteroidota	Bacteroidia	Bacteroidales	Prolixibacteraceae	Roseimarinus
ASV1602	Bacteria	Cyanobacteria	Cyanobacteriia	Phormidesmiales	Phormidesmiaceae	Phormidesmis ANT.LACV5.1
ASV1603	Bacteria	Spirochaetota	Leptospirae	Leptospirales	Leptospiraceae	Turneriella
ASV1604	Bacteria	Proteobacteria	Alphaproteobacteria	Sphingomonadales	Sphingomonadaceae	Unclassified
ASV1605	Bacteria	Planctomycetota	vadinHA49	Unclassified	Unclassified	Unclassified
ASV1607	Bacteria	Hydrogenedentes	Hydrogenedentia	Hydrogenedentiales	Hydrogenedensaceae	Unclassified
ASV1608	Bacteria	Proteobacteria	Gammaproteobacteria	Pseudomonadales	Halieaceae	OM60(NOR5) clade
ASV1609	Bacteria	Proteobacteria	Alphaproteobacteria	Rhodobacterales	Rhodobacteraceae	Pseudopelagicola
ASV1610	Bacteria	Planctomycetota	OM190	Unclassified	Unclassified	Unclassified
ASV1611	Archaea	Nanoarchaeota	Nanoarchaeia	Woesearchaeales	Unclassified	Unclassified
ASV1612	Bacteria	Firmicutes	Clostridia	MAT-CR-H4-C10	Unclassified	Unclassified
ASV1613	Bacteria	Firmicutes	Clostridia	Clostridiales	Clostridiaceae	Unclassified
ASV1614	Bacteria	Proteobacteria	Gammaproteobacteria	Nitrosococcales	Methylophagaceae	Methylophaga
ASV1615	Bacteria	Desulfobacterota	Desulfuromonadia	PB19	Unclassified	Unclassified
ASV1617	Bacteria	Proteobacteria	Alphaproteobacteria	Rickettsiales	Unclassified	Unclassified
ASV1618	Archaea	Crenarchaeota	Nitrososphaeria	Nitrososphaerales	Nitrososphaeraceae	Unclassified
ASV1619	Bacteria	Proteobacteria	Alphaproteobacteria	Rhizobiales	Rhizobiaceae	Pseudahrensia
ASV1620	Bacteria	Bacteroidota	Bacteroidia	Cytophagales	Cyclobacteriaceae	Tunicatimonas
ASV1621	Bacteria	Dadabacteria	Dadabacteriia	Dadabacteriales	Unclassified	Unclassified
ASV1622	Bacteria	Planctomycetota	Phycisphaerae	MSBL9	4572-13	Unclassified
ASV1623	Archaea	Nanoarchaeota	Nanoarchaeia	Woesearchaeales	Unclassified	Unclassified
ASV1625	Bacteria	Proteobacteria	Gammaproteobacteria	Enterobacterales	Pseudoalteromonadaceae	Pseudoalteromonas
ASV1626	Bacteria	Proteobacteria	Alphaproteobacteria	Parvibaculales	OCS116 clade	Unclassified
ASV1627	Bacteria	Unclassified	Unclassified	Unclassified	Unclassified	Unclassified
ASV1628	Bacteria	Synergistota	Synergistia	Synergistales	Synergistaceae	Unclassified
ASV1629	Bacteria	Bacteroidota	Bacteroidia	Cytophagales	Cyclobacteriaceae	Unclassified
ASV1630	Bacteria	Proteobacteria	Alphaproteobacteria	Rickettsiales	AB1	Unclassified
ASV1631	Bacteria	Bacteroidota	Bacteroidia	Flavobacteriales	Cryomorphaceae	Unclassified
ASV1633	Bacteria	Planctomycetota	Pla3 lineage	Unclassified	Unclassified	Unclassified
ASV1634	Bacteria	Margulisbacteria	Unclassified	Unclassified	Unclassified	Unclassified
ASV1635	Bacteria	Desulfobacterota	Desulfuromonadia	Desulfuromonadales	Sva1033	Unclassified
ASV1637	Bacteria	Bacteroidota	Bacteroidia	Sphingobacteriales	FFCH9454	Unclassified
ASV1640	Bacteria	Verrucomicrobiota	Omnitrophia	Omnitrophales	Omnitrophaceae	Candidatus Omnitrophus
ASV1641	Bacteria	Bacteroidota	Bacteroidia	Flavobacteriales	NS7 marine group	Unclassified
ASV1642	Bacteria	Bacteroidota	Bacteroidia	Bacteroidales	Tannerellaceae	Parabacteroides
ASV1643	Archaea	Nanoarchaeota	Nanoarchaeia	Woesearchaeales	Unclassified	Unclassified
ASV1644	Bacteria	Bdellovibrionota	Bdellovibrionia	Bacteriovoracales	Bacteriovoracaceae	Peredibacter
ASV1645	Bacteria	Proteobacteria	Alphaproteobacteria	SAR11 clade	Clade I	Clade Ib
ASV1646	Bacteria	Proteobacteria	Alphaproteobacteria	Paracaedibacterales	Paracaedibacteraceae	Unclassified
ASV1647	Bacteria	Latescibacterota	Unclassified	Unclassified	Unclassified	Unclassified
ASV1648	Bacteria	Actinobacteriota	Coriobacteriia	Coriobacteriales	Coriobacteriaceae	Collinsella
ASV1649	Bacteria	Bdellovibrionota	Bdellovibrionia	Bdellovibrionales	Bdellovibrionaceae	OM27 clade
ASV1650	Bacteria	Proteobacteria	Alphaproteobacteria	Rickettsiales	Rickettsiaceae	Candidatus Cryptoprodotis
ASV1651	Bacteria	Proteobacteria	Alphaproteobacteria	Rhodospirillales	Magnetospiraceae	Unclassified
ASV1652	Bacteria	Firmicutes	Clostridia	Clostridia UCG-014	Unclassified	Unclassified
ASV1653	Bacteria	Bacteroidota	Bacteroidia	Flavobacteriales	Flavobacteriaceae	Unclassified
ASV1654	Bacteria	Planctomycetota	Planctomycetes	Pirellulales	Pirellulaceae	Rhodopirellula
ASV1655	Archaea	Nanoarchaeota	Nanoarchaeia	Woesearchaeales	SCGC AAA011-D5	Unclassified
ASV1656	Bacteria	Proteobacteria	Alphaproteobacteria	Unclassified	Unclassified	Unclassified
ASV1657	Bacteria	Cyanobacteria	Cyanobacteriia	Cyanobacteriales	Nostocaceae	Calothrix PCC-6303
ASV1658	Bacteria	Proteobacteria	Gammaproteobacteria	AT-s2-59	Unclassified	Unclassified
ASV1659	Bacteria	Planctomycetota	Phycisphaerae	Phycisphaerales	Phycisphaeraceae	Unclassified
ASV1660	Bacteria	Planctomycetota	Planctomycetes	Pirellulales	Pirellulaceae	Pirellula
ASV1661	Bacteria	Proteobacteria	Gammaproteobacteria	Enterobacterales	Colwelliaceae	Colwellia
ASV1662	Bacteria	Cyanobacteria	Cyanobacteriia	Phormidesmiales	Phormidesmiaceae	Phormidesmis ANT.LACV5.1
ASV1663	Bacteria	Gemmatimonadota	BD2-11 terrestrial group	Unclassified	Unclassified	Unclassified
ASV1666	Bacteria	Proteobacteria	Gammaproteobacteria	Unclassified	Unclassified	Unclassified
ASV1667	Bacteria	Bacteroidota	Bacteroidia	Flavobacteriales	Flavobacteriaceae	NS5 marine group
ASV1668	Bacteria	Planctomycetota	Planctomycetes	Pirellulales	Pirellulaceae	Blastopirellula
ASV1669	Archaea	Nanoarchaeota	Nanoarchaeia	Woesearchaeales	Unclassified	Unclassified
ASV1670	Bacteria	Bacteroidota	Bacteroidia	Bacteroidales	Prolixibacteraceae	Draconibacterium
ASV1671	Bacteria	Bacteroidota	Bacteroidia	Chitinophagales	Saprospiraceae	Portibacter
ASV1672	Bacteria	Firmicutes	Bacilli	Mycoplasmatales	Mycoplasmataceae	Candidatus Bacilloplasma
ASV1673	Archaea	Nanoarchaeota	Nanoarchaeia	Woesearchaeales	Unclassified	Unclassified
ASV1674	Bacteria	Chloroflexi	Anaerolineae	SBR1031	Unclassified	Unclassified
ASV1675	Bacteria	Gemmatimonadota	PAUC43f marine benthic group	Unclassified	Unclassified	Unclassified
ASV1676	Bacteria	Planctomycetota	vadinHA49	Unclassified	Unclassified	Unclassified
ASV1677	Bacteria	Proteobacteria	Alphaproteobacteria	Unclassified	Unclassified	Unclassified
ASV1678	Bacteria	Firmicutes	Clostridia	Lachnospirales	Lachnospiraceae	Blautia
ASV1679	Bacteria	Latescibacterota	Unclassified	Unclassified	Unclassified	Unclassified
ASV1680	Bacteria	Planctomycetota	Planctomycetes	Pirellulales	Pirellulaceae	Pirellula
ASV1681	Bacteria	Proteobacteria	Alphaproteobacteria	Unclassified	Unclassified	Unclassified
ASV1682	Bacteria	Gemmatimonadota	Gemmatimonadetes	Gemmatimonadales	Gemmatimonadaceae	Unclassified
ASV1683	Bacteria	Planctomycetota	Planctomycetes	Pirellulales	Pirellulaceae	Pir4 lineage
ASV1684	Bacteria	Spirochaetota	Leptospirae	Leptospirales	Leptospiraceae	Turneriella
ASV1685	Bacteria	Acidobacteriota	Thermoanaerobaculia	Thermoanaerobaculales	Thermoanaerobaculaceae	Subgroup 10
ASV1686	Bacteria	Planctomycetota	Phycisphaerae	Phycisphaerales	Phycisphaeraceae	Unclassified
ASV1687	Bacteria	Bacteroidota	Bacteroidia	Cytophagales	Cyclobacteriaceae	Ekhidna
ASV1689	Bacteria	Proteobacteria	Gammaproteobacteria	I3A	Unclassified	Unclassified
ASV1690	Bacteria	Bacteroidota	Bacteroidia	Sphingobacteriales	Lentimicrobiaceae	Unclassified
ASV1691	Bacteria	Proteobacteria	Gammaproteobacteria	Enterobacterales	Colwelliaceae	Thalassotalea
ASV1692	Bacteria	Proteobacteria	Gammaproteobacteria	Coxiellales	Coxiellaceae	Coxiella
ASV1693	Bacteria	Verrucomicrobiota	Verrucomicrobiae	Opitutales	Puniceicoccaceae	Coraliomargarita
ASV1694	Bacteria	Proteobacteria	Gammaproteobacteria	Coxiellales	Coxiellaceae	Coxiella
ASV1695	Bacteria	Proteobacteria	Gammaproteobacteria	Unclassified	Unclassified	Unclassified
ASV1696	Bacteria	Marinimicrobia (SAR406 clade)	Unclassified	Unclassified	Unclassified	Unclassified
ASV1697	Bacteria	Verrucomicrobiota	Verrucomicrobiae	Verrucomicrobiales	DEV007	Unclassified
ASV1698	Bacteria	Verrucomicrobiota	Omnitrophia	Omnitrophales	Omnitrophaceae	Candidatus Omnitrophus
ASV1699	Bacteria	Proteobacteria	Gammaproteobacteria	Coxiellales	Coxiellaceae	Coxiella
ASV1700	Bacteria	Proteobacteria	Alphaproteobacteria	Rhodospirillales	AEGEAN-169 marine group	Unclassified
ASV1701	Bacteria	Bacteroidota	Bacteroidia	Flavobacteriales	Flavobacteriaceae	Capnocytophaga
ASV1702	Bacteria	Proteobacteria	Gammaproteobacteria	Pseudomonadales	Marinomonadaceae	Marinomonas
ASV1703	Bacteria	Proteobacteria	Alphaproteobacteria	Rickettsiales	AB1	Unclassified
ASV1704	Bacteria	Proteobacteria	Gammaproteobacteria	Pseudomonadales	Pseudomonadaceae	Pseudomonas
ASV1705	Bacteria	Acidobacteriota	Vicinamibacteria	Subgroup 17	Unclassified	Unclassified
ASV1706	Bacteria	Synergistota	Synergistia	Synergistales	Synergistaceae	Unclassified
ASV1707	Bacteria	Latescibacterota	Latescibacteria	Latescibacterales	Latescibacteraceae	Candidatus Latescibacter
ASV1708	Bacteria	Proteobacteria	Gammaproteobacteria	CHAB-XI-27	Unclassified	Unclassified
ASV1709	Bacteria	Proteobacteria	Alphaproteobacteria	Unclassified	Unclassified	Unclassified
ASV1710	Bacteria	Bdellovibrionota	Bdellovibrionia	Bacteriovoracales	Bacteriovoracaceae	Peredibacter
ASV1711	Bacteria	Bdellovibrionota	Oligoflexia	Oligoflexales	Oligoflexaceae	Unclassified
ASV1712	Bacteria	Desulfobacterota	Desulfobulbia	Desulfobulbales	Desulfocapsaceae	Unclassified
ASV1713	Unclassified	Unclassified	Unclassified	Unclassified	Unclassified	Unclassified
ASV1714	Bacteria	Bacteroidota	Bacteroidia	Bacteroidales	Muribaculaceae	Unclassified
ASV1715	Bacteria	Proteobacteria	Alphaproteobacteria	Thalassobaculales	Nisaeaceae	OM75 clade
ASV1716	Bacteria	Proteobacteria	Gammaproteobacteria	Unclassified	Unclassified	Unclassified
ASV1718	Bacteria	Planctomycetota	Planctomycetes	Planctomycetales	Gimesiaceae	Unclassified
ASV1719	Bacteria	Dependentiae	Babeliae	Babeliales	Unclassified	Unclassified
ASV1720	Bacteria	Proteobacteria	Alphaproteobacteria	Thalassobaculales	Unclassified	Unclassified
ASV1721	Bacteria	Bacteroidota	Bacteroidia	Flavobacteriales	Weeksellaceae	Cloacibacterium
ASV1722	Bacteria	Acidobacteriota	Aminicenantia	Aminicenantales	Unclassified	Unclassified
ASV1723	Bacteria	Firmicutes	Negativicutes	Veillonellales-Selenomonadales	Sporomusaceae	Anaeromusa-Anaeroarcus
ASV1724	Bacteria	Planctomycetota	Planctomycetes	Planctomycetales	Gimesiaceae	Unclassified
ASV1725	Bacteria	Firmicutes	Bacilli	Erysipelotrichales	Erysipelotrichaceae	ZOR0006
ASV1726	Bacteria	Cyanobacteria	Vampirivibrionia	Obscuribacterales	Obscuribacteraceae	Candidatus Obscuribacter
ASV1727	Bacteria	NB1-j	Unclassified	Unclassified	Unclassified	Unclassified
ASV1728	Bacteria	Firmicutes	Clostridia	Peptostreptococcales-Tissierellales	Family XI	Anaerococcus
ASV1729	Bacteria	Proteobacteria	Gammaproteobacteria	Enterobacterales	Unclassified	Unclassified
ASV1730	Bacteria	Bacteroidota	Bacteroidia	Flavobacteriales	Flavobacteriaceae	Unclassified
ASV1731	Bacteria	Bacteroidota	Bacteroidia	Flavobacteriales	Flavobacteriaceae	NS4 marine group
ASV1732	Bacteria	Bacteroidota	Bacteroidia	Cytophagales	Cyclobacteriaceae	Tunicatimonas
ASV1733	Bacteria	Proteobacteria	Alphaproteobacteria	Holosporales	Holosporaceae	Unclassified
ASV1734	Archaea	Nanoarchaeota	Nanoarchaeia	Woesearchaeales	GW2011_GWC1_47_15	Unclassified
ASV1735	Bacteria	Proteobacteria	Alphaproteobacteria	Rhizobiales	Stappiaceae	Unclassified
ASV1736	Bacteria	Bacteroidota	Bacteroidia	Flavobacteriales	Unclassified	Unclassified
ASV1737	Bacteria	Proteobacteria	Alphaproteobacteria	Rickettsiales	AB1	Unclassified
ASV1739	Bacteria	Actinobacteriota	Acidimicrobiia	Actinomarinales	Actinomarinaceae	Candidatus Actinomarina
ASV1740	Bacteria	Bacteroidota	Bacteroidia	Unclassified	Unclassified	Unclassified
ASV1741	Bacteria	Proteobacteria	Gammaproteobacteria	EV818SWSAP88	Unclassified	Unclassified
ASV1743	Bacteria	Proteobacteria	Gammaproteobacteria	Gammaproteobacteria Incertae Sedis	Unknown Family	Marinicella
ASV1744	Bacteria	Planctomycetota	Planctomycetes	Pirellulales	Pirellulaceae	Blastopirellula
ASV1745	Bacteria	Unclassified	Unclassified	Unclassified	Unclassified	Unclassified
ASV1746	Bacteria	Verrucomicrobiota	Kiritimatiellae	Kiritimatiellales	Kiritimatiellaceae	MSBL3
ASV1747	Bacteria	Proteobacteria	Gammaproteobacteria	Pseudomonadales	SAR86 clade	Unclassified
ASV1748	Bacteria	Desulfobacterota	Desulfobacteria	Desulfobacterales	Desulfobacteraceae	Desulfobacter
ASV1749	Bacteria	Proteobacteria	Alphaproteobacteria	Rickettsiales	Unclassified	Unclassified
ASV1750	Bacteria	Bacteroidota	Bacteroidia	Cytophagales	Flammeovirgaceae	Unclassified
ASV1751	Archaea	Nanoarchaeota	Nanoarchaeia	Woesearchaeales	Unclassified	Unclassified
ASV1752	Bacteria	Proteobacteria	Alphaproteobacteria	Rhodobacterales	Rhodobacteraceae	Unclassified
ASV1753	Bacteria	Proteobacteria	Alphaproteobacteria	SAR11 clade	Clade I	Unclassified
ASV1754	Bacteria	Bacteroidota	Bacteroidia	Chitinophagales	Chitinophagaceae	Cnuella
ASV1755	Bacteria	Proteobacteria	Alphaproteobacteria	SAR11 clade	Unclassified	Unclassified
ASV1756	Bacteria	Marinimicrobia (SAR406 clade)	Unclassified	Unclassified	Unclassified	Unclassified
ASV1757	Bacteria	Proteobacteria	Alphaproteobacteria	Rickettsiales	Rickettsiaceae	Unclassified
ASV1758	Bacteria	Bacteroidota	Bacteroidia	Cytophagales	Microscillaceae	Chryseolinea
ASV1759	Bacteria	Chloroflexi	Anaerolineae	Anaerolineales	Anaerolineaceae	Unclassified
ASV1760	Bacteria	Bacteroidota	Bacteroidia	Flavobacteriales	Cryomorphaceae	Unclassified
ASV1761	Bacteria	Proteobacteria	Gammaproteobacteria	F9P41300-M23	Unclassified	Unclassified
ASV1762	Bacteria	Bacteroidota	Bacteroidia	Flavobacteriales	Cryomorphaceae	Vicingus
ASV1763	Bacteria	Proteobacteria	Alphaproteobacteria	Rhodospirillales	AEGEAN-169 marine group	Unclassified
ASV1764	Bacteria	Bacteroidota	Bacteroidia	Bacteroidales	Barnesiellaceae	Barnesiella
ASV1765	Bacteria	Unclassified	Unclassified	Unclassified	Unclassified	Unclassified
ASV1766	Archaea	Crenarchaeota	Bathyarchaeia	Unclassified	Unclassified	Unclassified
ASV1768	Bacteria	Verrucomicrobiota	Lentisphaeria	Victivallales	PRD18C08	Unclassified
ASV1769	Bacteria	Proteobacteria	Alphaproteobacteria	Rhodobacterales	Rhodobacteraceae	Unclassified
ASV1770	Bacteria	Bacteroidota	Bacteroidia	Flavobacteriales	Flavobacteriaceae	NS4 marine group
ASV1771	Bacteria	Proteobacteria	Alphaproteobacteria	Rhodospirillales	AEGEAN-169 marine group	Unclassified
ASV1773	Archaea	Nanoarchaeota	Nanoarchaeia	Woesearchaeales	Unclassified	Unclassified
ASV1775	Bacteria	Desulfobacterota	Desulfobacteria	Desulfobacterales	Desulfosarcinaceae	Desulfosarcina
ASV1776	Bacteria	Planctomycetota	Phycisphaerae	Phycisphaerales	Phycisphaeraceae	Phycisphaera
ASV1777	Bacteria	Proteobacteria	Gammaproteobacteria	Unclassified	Unclassified	Unclassified
ASV1778	Bacteria	Marinimicrobia (SAR406 clade)	Unclassified	Unclassified	Unclassified	Unclassified
ASV1779	Bacteria	Planctomycetota	Planctomycetes	Pirellulales	Pirellulaceae	Rhodopirellula
ASV1780	Bacteria	Verrucomicrobiota	Omnitrophia	Omnitrophales	Omnitrophaceae	Candidatus Omnitrophus
ASV1782	Bacteria	Proteobacteria	Alphaproteobacteria	Rickettsiales	Rickettsiaceae	Unclassified
ASV1783	Bacteria	Bacteroidota	Bacteroidia	Flavobacteriales	NS9 marine group	Unclassified
ASV1784	Bacteria	Bacteroidota	Bacteroidia	Bacteroidales	Marinifilaceae	Marinifilum
ASV1786	Archaea	Nanoarchaeota	Nanoarchaeia	Woesearchaeales	Unclassified	Unclassified
ASV1787	Bacteria	Proteobacteria	Alphaproteobacteria	Rickettsiales	Unclassified	Unclassified
ASV1788	Bacteria	Unclassified	Unclassified	Unclassified	Unclassified	Unclassified
ASV1789	Bacteria	Unclassified	Unclassified	Unclassified	Unclassified	Unclassified
ASV1790	Bacteria	Proteobacteria	Alphaproteobacteria	SAR11 clade	Clade I	Clade Ia
ASV1791	Bacteria	Calditrichota	Calditrichia	Calditrichales	Calditrichaceae	Unclassified
ASV1792	Bacteria	Planctomycetota	028H05-P-BN-P5	Unclassified	Unclassified	Unclassified
ASV1793	Bacteria	Proteobacteria	Gammaproteobacteria	Pseudomonadales	Halieaceae	OM60(NOR5) clade
ASV1794	Bacteria	Proteobacteria	Alphaproteobacteria	Unclassified	Unclassified	Unclassified
ASV1795	Bacteria	Bacteroidota	Bacteroidia	Flavobacteriales	NS9 marine group	Unclassified
ASV1796	Bacteria	Actinobacteriota	Acidimicrobiia	Actinomarinales	Actinomarinaceae	Candidatus Actinomarina
ASV1797	Bacteria	Verrucomicrobiota	Omnitrophia	Omnitrophales	Omnitrophaceae	Candidatus Omnitrophus
ASV1798	Bacteria	Cyanobacteria	Cyanobacteriia	Synechococcales	Cyanobiaceae	Unclassified
ASV1799	Bacteria	Bacteroidota	Bacteroidia	Flavobacteriales	Flavobacteriaceae	NS4 marine group
ASV1800	Bacteria	Verrucomicrobiota	Omnitrophia	Omnitrophales	koll11	Unclassified
ASV1801	Bacteria	Verrucomicrobiota	Omnitrophia	Omnitrophales	Omnitrophaceae	Candidatus Omnitrophus
ASV1802	Bacteria	Bacteroidota	Bacteroidia	Chitinophagales	37-13	Unclassified
ASV1803	Bacteria	Bacteroidota	Bacteroidia	Flavobacteriales	Crocinitomicaceae	Fluviicola
ASV1804	Bacteria	Bacteroidota	Bacteroidia	Flavobacteriales	Unclassified	Unclassified
ASV1806	Bacteria	Bacteroidota	Bacteroidia	Unclassified	Unclassified	Unclassified
ASV1807	Bacteria	Proteobacteria	Gammaproteobacteria	Pseudomonadales	Halieaceae	Unclassified
ASV1808	Bacteria	Proteobacteria	Alphaproteobacteria	Micavibrionales	Micavibrionaceae	Unclassified
ASV1809	Bacteria	Proteobacteria	Alphaproteobacteria	SAR11 clade	Clade I	Unclassified
ASV1811	Bacteria	Verrucomicrobiota	Omnitrophia	Omnitrophales	Unclassified	Unclassified
ASV1812	Archaea	Nanoarchaeota	Nanoarchaeia	Woesearchaeales	Unclassified	Unclassified
ASV1813	Bacteria	Actinobacteriota	Acidimicrobiia	Actinomarinales	Actinomarinaceae	Candidatus Actinomarina
ASV1814	Bacteria	Bacteroidota	Bacteroidia	Flavobacteriales	Flavobacteriaceae	Flavobacterium
ASV1815	Bacteria	Planctomycetota	vadinHA49	Unclassified	Unclassified	Unclassified
ASV1816	Bacteria	Proteobacteria	Alphaproteobacteria	SAR11 clade	Clade I	Clade Ib
ASV1817	Bacteria	Dependentiae	Babeliae	Babeliales	Unclassified	Unclassified
ASV1818	Bacteria	Marinimicrobia (SAR406 clade)	Unclassified	Unclassified	Unclassified	Unclassified
ASV1819	Archaea	Crenarchaeota	Bathyarchaeia	Unclassified	Unclassified	Unclassified
ASV1820	Bacteria	Chloroflexi	Dehalococcoidia	MSBL5	Unclassified	Unclassified
ASV1822	Bacteria	Bacteroidota	Rhodothermia	Balneolales	Balneolaceae	Balneola
ASV1823	Bacteria	Bacteroidota	Bacteroidia	Cytophagales	Cyclobacteriaceae	Unclassified
ASV1824	Bacteria	Acidobacteriota	Vicinamibacteria	Vicinamibacterales	Unclassified	Unclassified
ASV1825	Bacteria	Actinobacteriota	Acidimicrobiia	Actinomarinales	Actinomarinaceae	Candidatus Actinomarina
ASV1826	Bacteria	SAR324 clade(Marine group B)	Unclassified	Unclassified	Unclassified	Unclassified
ASV1827	Archaea	Nanoarchaeota	Nanoarchaeia	Woesearchaeales	Unclassified	Unclassified
ASV1828	Bacteria	Deferrisomatota	Defferrisomatia	Defferrisomatales	Defferrisomataceae	Deferrisoma
ASV1829	Bacteria	Bdellovibrionota	Oligoflexia	Silvanigrellales	Silvanigrellaceae	Unclassified
ASV1830	Bacteria	Planctomycetota	Phycisphaerae	MSBL9	SM23-30	Unclassified
ASV1831	Bacteria	Proteobacteria	Gammaproteobacteria	Thiotrichales	Thiotrichaceae	Unclassified
ASV1832	Bacteria	Margulisbacteria	Unclassified	Unclassified	Unclassified	Unclassified
ASV1834	Bacteria	Nitrospirota	Nitrospiria	Nitrospirales	Nitrospiraceae	Nitrospira
ASV1835	Bacteria	Unclassified	Unclassified	Unclassified	Unclassified	Unclassified
ASV1836	Bacteria	Proteobacteria	Gammaproteobacteria	Unclassified	Unclassified	Unclassified
ASV1837	Bacteria	Bacteroidota	Bacteroidia	Flavobacteriales	Flavobacteriaceae	NS2b marine group
ASV1838	Bacteria	Proteobacteria	Alphaproteobacteria	Rickettsiales	Fokiniaceae	MD3-55
ASV1839	Bacteria	Unclassified	Unclassified	Unclassified	Unclassified	Unclassified
ASV1840	Bacteria	Proteobacteria	Alphaproteobacteria	Rhodospirillales	Magnetospiraceae	Unclassified
ASV1841	Bacteria	Proteobacteria	Alphaproteobacteria	SAR11 clade	Clade I	Clade Ia
ASV1842	Bacteria	Proteobacteria	Unclassified	Unclassified	Unclassified	Unclassified
ASV1843	Bacteria	Bacteroidota	Bacteroidia	Flavobacteriales	Flavobacteriaceae	Unclassified
ASV1844	Bacteria	SAR324 clade(Marine group B)	Unclassified	Unclassified	Unclassified	Unclassified
ASV1846	Bacteria	Planctomycetota	Planctomycetes	Pirellulales	Pirellulaceae	Pir4 lineage
ASV1847	Bacteria	Desulfobacterota	Desulfuromonadia	PB19	Unclassified	Unclassified
ASV1848	Bacteria	Planctomycetota	Phycisphaerae	Phycisphaerales	Phycisphaeraceae	SM1A02
ASV1849	Bacteria	Planctomycetota	Phycisphaerae	Phycisphaerales	Phycisphaeraceae	Unclassified
ASV1850	Bacteria	Bdellovibrionota	Bdellovibrionia	Bdellovibrionales	Bdellovibrionaceae	OM27 clade
ASV1851	Bacteria	Bacteroidota	Rhodothermia	Rhodothermales	Rhodothermaceae	Unclassified
ASV1852	Bacteria	Bdellovibrionota	Bdellovibrionia	Bacteriovoracales	Bacteriovoracaceae	Unclassified
ASV1853	Archaea	Crenarchaeota	Bathyarchaeia	Unclassified	Unclassified	Unclassified
ASV1854	Bacteria	Acidobacteriota	Subgroup 21	Unclassified	Unclassified	Unclassified
ASV1855	Bacteria	Nitrospirota	Thermodesulfovibrionia	Unclassified	Unclassified	Unclassified
ASV1856	Bacteria	Proteobacteria	Gammaproteobacteria	Steroidobacterales	Woeseiaceae	Woeseia
ASV1857	Bacteria	Proteobacteria	Gammaproteobacteria	Unclassified	Unclassified	Unclassified
ASV1858	Archaea	Nanoarchaeota	Nanoarchaeia	Woesearchaeales	Unclassified	Unclassified
ASV1859	Bacteria	Verrucomicrobiota	Omnitrophia	Omnitrophales	koll11	Unclassified
ASV1860	Archaea	Nanoarchaeota	Nanoarchaeia	Woesearchaeales	GW2011	AR15
ASV1861	Bacteria	Planctomycetota	OM190	Unclassified	Unclassified	Unclassified
ASV1862	Bacteria	Planctomycetota	Phycisphaerae	Phycisphaerales	Phycisphaeraceae	Unclassified
ASV1863	Bacteria	Planctomycetota	vadinHA49	Unclassified	Unclassified	Unclassified
ASV1864	Bacteria	Acidobacteriota	Acidobacteriae	PAUC26f	Unclassified	Unclassified
ASV1865	Bacteria	Proteobacteria	Alphaproteobacteria	Rhodobacterales	Rhodobacteraceae	Unclassified
ASV1866	Bacteria	Myxococcota	Polyangia	Nannocystales	Nannocystaceae	Unclassified
ASV1868	Bacteria	Planctomycetota	Unclassified	Unclassified	Unclassified	Unclassified
ASV1869	Bacteria	Bacteroidota	Bacteroidia	Flavobacteriales	NS9 marine group	Unclassified
ASV1870	Bacteria	Proteobacteria	Unclassified	Unclassified	Unclassified	Unclassified
ASV1871	Bacteria	Proteobacteria	Gammaproteobacteria	Pseudomonadales	Porticoccaceae	SAR92 clade
ASV1872	Bacteria	Verrucomicrobiota	Verrucomicrobiae	Verrucomicrobiales	Rubritaleaceae	Rubritalea
ASV1873	Archaea	Nanoarchaeota	Nanoarchaeia	Woesearchaeales	GW2011_GWC1_47_15	Unclassified
ASV1874	Bacteria	Proteobacteria	Gammaproteobacteria	Unclassified	Unclassified	Unclassified
ASV1875	Bacteria	Unclassified	Unclassified	Unclassified	Unclassified	Unclassified
ASV1876	Bacteria	Fusobacteriota	Fusobacteriia	Fusobacteriales	Fusobacteriaceae	Fusobacterium
ASV1878	Bacteria	Unclassified	Unclassified	Unclassified	Unclassified	Unclassified
ASV1879	Bacteria	Proteobacteria	Gammaproteobacteria	Unclassified	Unclassified	Unclassified
ASV1880	Bacteria	Bacteroidota	Bacteroidia	Cytophagales	Spirosomaceae	Spirosoma
ASV1881	Bacteria	Firmicutes	Clostridia	Lachnospirales	Lachnospiraceae	Abyssivirga
ASV1883	Bacteria	Desulfobacterota	Desulfuromonadia	Bradymonadales	Unclassified	Unclassified
ASV1884	Bacteria	Proteobacteria	Gammaproteobacteria	Unclassified	Unclassified	Unclassified
ASV1885	Bacteria	Nitrospinota	P9X2b3D02	Unclassified	Unclassified	Unclassified
ASV1886	Bacteria	Cyanobacteria	Cyanobacteriia	Synechococcales	Cyanobiaceae	Synechococcus MBIC10613
ASV1887	Bacteria	Planctomycetota	Phycisphaerae	Phycisphaerales	Phycisphaeraceae	SM1A02
ASV1888	Bacteria	Firmicutes	Bacilli	RF39	Unclassified	Unclassified
ASV1889	Bacteria	Proteobacteria	Gammaproteobacteria	Granulosicoccales	Granulosicoccaceae	Granulosicoccus
ASV1890	Bacteria	Firmicutes	Clostridia	Clostridia UCG-014	Unclassified	Unclassified
ASV1891	Bacteria	SAR324 clade(Marine group B)	Unclassified	Unclassified	Unclassified	Unclassified
ASV1893	Bacteria	Bacteroidota	Bacteroidia	Flavobacteriales	Flavobacteriaceae	NS4 marine group
ASV1894	Bacteria	Unclassified	Unclassified	Unclassified	Unclassified	Unclassified
ASV1895	Bacteria	Firmicutes	Clostridia	Oscillospirales	Oscillospiraceae	UCG-005
ASV1896	Bacteria	Cyanobacteria	Vampirivibrionia	Caenarcaniphilales	Unclassified	Unclassified
ASV1897	Bacteria	Planctomycetota	OM190	Unclassified	Unclassified	Unclassified
ASV1898	Bacteria	Gemmatimonadota	PAUC43f marine benthic group	Unclassified	Unclassified	Unclassified
ASV1899	Bacteria	Firmicutes	Clostridia	Oscillospirales	[Eubacterium] coprostanoligenes group	Unclassified
ASV1900	Bacteria	Firmicutes	Clostridia	Lachnospirales	Lachnospiraceae	Cellulosilyticum
ASV1901	Bacteria	Proteobacteria	Gammaproteobacteria	Unclassified	Unclassified	Unclassified
ASV1902	Bacteria	Proteobacteria	Gammaproteobacteria	Unclassified	Unclassified	Unclassified
ASV1903	Bacteria	Planctomycetota	Phycisphaerae	Tepidisphaerales	Unclassified	Unclassified
ASV1904	Bacteria	Acidobacteriota	Subgroup 26	Unclassified	Unclassified	Unclassified
ASV1905	Bacteria	Unclassified	Unclassified	Unclassified	Unclassified	Unclassified
ASV1906	Bacteria	Proteobacteria	Gammaproteobacteria	Xanthomonadales	Xanthomonadaceae	Arenimonas
ASV1907	Bacteria	Bacteroidota	Bacteroidia	Chitinophagales	Saprospiraceae	Phaeodactylibacter
ASV1908	Bacteria	Proteobacteria	Alphaproteobacteria	Rickettsiales	Unclassified	Unclassified
ASV1909	Bacteria	Proteobacteria	Gammaproteobacteria	Unclassified	Unclassified	Unclassified
ASV1910	Bacteria	Proteobacteria	Alphaproteobacteria	Unclassified	Unclassified	Unclassified
ASV1913	Bacteria	Proteobacteria	Alphaproteobacteria	Rhodobacterales	Rhodobacteraceae	Unclassified
ASV1914	Bacteria	Proteobacteria	Gammaproteobacteria	Enterobacterales	Celerinatantimonadaceae	Celerinatantimonas
ASV1915	Bacteria	Bdellovibrionota	Bdellovibrionia	Bdellovibrionales	Bdellovibrionaceae	OM27 clade
ASV1916	Bacteria	Bdellovibrionota	Oligoflexia	Oligoflexales	Oligoflexaceae	Unclassified
ASV1917	Bacteria	Proteobacteria	Unclassified	Unclassified	Unclassified	Unclassified
ASV1918	Bacteria	Acidobacteriota	Vicinamibacteria	Subgroup 17	Unclassified	Unclassified
ASV1919	Bacteria	Unclassified	Unclassified	Unclassified	Unclassified	Unclassified
ASV1920	Bacteria	Planctomycetota	Phycisphaerae	C86	Unclassified	Unclassified
ASV1921	Bacteria	Bacteroidota	Bacteroidia	Bacteroidales	Bacteroidetes BD2-2	Unclassified
ASV1922	Bacteria	Firmicutes	Clostridia	Oscillospirales	Ruminococcaceae	Faecalibacterium
ASV1923	Bacteria	Bacteroidota	Bacteroidia	Bacteroidales	Prevotellaceae	Alloprevotella
ASV1924	Bacteria	Latescibacterota	Unclassified	Unclassified	Unclassified	Unclassified
ASV1925	Bacteria	Proteobacteria	Alphaproteobacteria	Kordiimonadales	Kordiimonadaceae	Kordiimonas
ASV1926	Bacteria	Planctomycetota	Phycisphaerae	Phycisphaerales	Phycisphaeraceae	FS140-16B-02 marine group
ASV1928	Bacteria	Proteobacteria	Alphaproteobacteria	Rhodobacterales	Rhodobacteraceae	Unclassified
ASV1929	Bacteria	Bacteroidota	Bacteroidia	Cytophagales	Hymenobacteraceae	Hymenobacter
ASV1930	Bacteria	Desulfobacterota	Desulfuromonadia	Bradymonadales	Unclassified	Unclassified
ASV1932	Bacteria	Chloroflexi	Dehalococcoidia	MSBL5	Unclassified	Unclassified
ASV1933	Bacteria	WS2	Unclassified	Unclassified	Unclassified	Unclassified
ASV1936	Bacteria	Proteobacteria	Alphaproteobacteria	Rickettsiales	Fokiniaceae	MD3-55
ASV1937	Bacteria	Bdellovibrionota	Oligoflexia	053A03-B-DI-P58	Unclassified	Unclassified
ASV1938	Bacteria	Bacteroidota	Bacteroidia	Bacteroidales	Bacteroidetes BD2-2	Unclassified
ASV1939	Bacteria	Proteobacteria	Gammaproteobacteria	Enterobacterales	Succinivibrionaceae	Succinivibrio
ASV1940	Bacteria	Proteobacteria	Gammaproteobacteria	Burkholderiales	Hydrogenophilaceae	Hydrogenophilus
ASV1941	Bacteria	SAR324 clade(Marine group B)	Unclassified	Unclassified	Unclassified	Unclassified
ASV1942	Bacteria	Proteobacteria	Gammaproteobacteria	Nitrosococcales	Methylophagaceae	Unclassified
ASV1944	Archaea	Crenarchaeota	Bathyarchaeia	Unclassified	Unclassified	Unclassified
ASV1946	Bacteria	Firmicutes	Clostridia	Oscillospirales	Oscillospiraceae	NK4A214 group
ASV1947	Bacteria	Desulfobacterota	Desulfuromonadia	PB19	Unclassified	Unclassified
ASV1948	Bacteria	Proteobacteria	Gammaproteobacteria	Granulosicoccales	Unclassified	Unclassified
ASV1950	Bacteria	Zixibacteria	Unclassified	Unclassified	Unclassified	Unclassified
ASV1952	Bacteria	Proteobacteria	Unclassified	Unclassified	Unclassified	Unclassified
ASV1953	Bacteria	Bacteroidota	Bacteroidia	Bacteroidales	Marinifilaceae	Odoribacter
ASV1954	Bacteria	Bacteroidota	Bacteroidia	Flavobacteriales	Flavobacteriaceae	NS5 marine group
ASV1956	Bacteria	Planctomycetota	Pla3 lineage	Unclassified	Unclassified	Unclassified
ASV1957	Bacteria	Bdellovibrionota	Oligoflexia	Oligoflexales	Oligoflexaceae	Unclassified
ASV1958	Bacteria	Proteobacteria	Alphaproteobacteria	Rickettsiales	Candidatus Jidaibacter	Unclassified
ASV1959	Bacteria	Bacteroidota	Bacteroidia	Chitinophagales	Unclassified	Unclassified
ASV1960	Bacteria	Actinobacteriota	Actinobacteria	Bifidobacteriales	Bifidobacteriaceae	Bifidobacterium
ASV1961	Bacteria	Bacteroidota	Bacteroidia	Cytophagales	Amoebophilaceae	Candidatus Amoebophilus
ASV1962	Bacteria	Marinimicrobia (SAR406 clade)	Unclassified	Unclassified	Unclassified	Unclassified
ASV1963	Bacteria	Acidobacteriota	Subgroup 22	Unclassified	Unclassified	Unclassified
ASV1965	Bacteria	Firmicutes	Bacilli	Erysipelotrichales	Erysipelotrichaceae	Holdemanella
ASV1967	Bacteria	Firmicutes	Bacilli	Izemoplasmatales	Unclassified	Unclassified
ASV1969	Bacteria	Firmicutes	Clostridia	Christensenellales	Christensenellaceae	Christensenellaceae R-7 group
ASV1970	Bacteria	Firmicutes	Clostridia	Clostridia UCG-014	Unclassified	Unclassified
ASV1971	Bacteria	Proteobacteria	Alphaproteobacteria	Micavibrionales	Unclassified	Unclassified
ASV1972	Bacteria	NB1-j	Unclassified	Unclassified	Unclassified	Unclassified
ASV1974	Bacteria	Proteobacteria	Gammaproteobacteria	Xanthomonadales	Xanthomonadaceae	Stenotrophomonas
ASV1975	Archaea	Nanoarchaeota	Nanoarchaeia	Woesearchaeales	Unclassified	Unclassified
ASV1977	Bacteria	Unclassified	Unclassified	Unclassified	Unclassified	Unclassified
ASV1978	Bacteria	Proteobacteria	Gammaproteobacteria	Burkholderiales	T34	Unclassified
ASV1980	Bacteria	Verrucomicrobiota	Kiritimatiellae	WCHB1-41	Unclassified	Unclassified
ASV1981	Bacteria	Bacteroidota	Bacteroidia	Cytophagales	Amoebophilaceae	Unclassified
ASV1982	Bacteria	Bacteroidota	Bacteroidia	Cytophagales	Cyclobacteriaceae	Unclassified
ASV1983	Bacteria	Spirochaetota	Spirochaetia	Spirochaetales	Spirochaetaceae	Unclassified
ASV1984	Bacteria	Bacteroidota	Bacteroidia	Bacteroidales	Prevotellaceae	Prevotella_9
ASV1985	Bacteria	Bacteroidota	Bacteroidia	Unclassified	Unclassified	Unclassified
ASV1987	Bacteria	Bacteroidota	Rhodothermia	Rhodothermales	Rhodothermaceae	Unclassified
ASV1988	Bacteria	Proteobacteria	Alphaproteobacteria	Unclassified	Unclassified	Unclassified
ASV1989	Bacteria	Bacteroidota	Bacteroidia	Flavobacteriales	Flavobacteriaceae	Aurantivirga
ASV1990	Bacteria	Proteobacteria	Gammaproteobacteria	Diplorickettsiales	Diplorickettsiaceae	Unclassified
ASV1991	Bacteria	Acidobacteriota	Subgroup 26	Unclassified	Unclassified	Unclassified
ASV1992	Bacteria	Proteobacteria	Gammaproteobacteria	Xanthomonadales	Xanthomonadaceae	Thermomonas
ASV1993	Bacteria	Proteobacteria	Alphaproteobacteria	Kordiimonadales	Kordiimonadaceae	Kordiimonas
ASV1994	Bacteria	Proteobacteria	Alphaproteobacteria	SAR11 clade	Clade IV	Unclassified
ASV1995	Bacteria	Deinococcota	Deinococci	Deinococcales	Deinococcaceae	Deinococcus
ASV1996	Bacteria	Actinobacteriota	Actinobacteria	Micrococcales	Microbacteriaceae	Leucobacter
ASV1997	Bacteria	Firmicutes	Negativicutes	Veillonellales-Selenomonadales	Veillonellaceae	Veillonella
ASV1998	Bacteria	Marinimicrobia (SAR406 clade)	Unclassified	Unclassified	Unclassified	Unclassified
ASV1999	Bacteria	Proteobacteria	Alphaproteobacteria	SAR11 clade	Unclassified	Unclassified
ASV2000	Bacteria	Marinimicrobia (SAR406 clade)	Unclassified	Unclassified	Unclassified	Unclassified
ASV2001	Bacteria	Bacteroidota	Bacteroidia	Flavobacteriales	Crocinitomicaceae	Fluviicola
ASV2002	Bacteria	Marinimicrobia (SAR406 clade)	Unclassified	Unclassified	Unclassified	Unclassified
ASV2003	Bacteria	Proteobacteria	Gammaproteobacteria	Pseudomonadales	Pseudohongiellaceae	Pseudohongiella
ASV2004	Bacteria	Proteobacteria	Gammaproteobacteria	Thiotrichales	Thiotrichaceae	Unclassified
ASV2005	Bacteria	Proteobacteria	Alphaproteobacteria	SAR11 clade	Clade I	Clade Ia
ASV2006	Bacteria	Bdellovibrionota	Bdellovibrionia	Bdellovibrionales	Bdellovibrionaceae	OM27 clade
ASV2007	Bacteria	Proteobacteria	Gammaproteobacteria	Ectothiorhodospirales	Ectothiorhodospiraceae	Thiogranum
ASV2008	Bacteria	Bacteroidota	Bacteroidia	Flavobacteriales	Flavobacteriaceae	NS4 marine group
ASV2010	Bacteria	Proteobacteria	Gammaproteobacteria	Coxiellales	Coxiellaceae	Coxiella
ASV2014	Bacteria	Proteobacteria	Gammaproteobacteria	Enterobacterales	Shewanellaceae	Shewanella
ASV2015	Bacteria	Marinimicrobia (SAR406 clade)	Unclassified	Unclassified	Unclassified	Unclassified
ASV2016	Bacteria	Proteobacteria	Alphaproteobacteria	Rhizobiales	Unclassified	Unclassified
ASV2018	Bacteria	Proteobacteria	Alphaproteobacteria	Rhodobacterales	Rhodobacteraceae	Unclassified
ASV2019	Bacteria	Bdellovibrionota	Bdellovibrionia	Bdellovibrionales	Bdellovibrionaceae	OM27 clade
ASV2020	Bacteria	Proteobacteria	Gammaproteobacteria	Coxiellales	Coxiellaceae	Coxiella

## Sheet: Sample_info
Sample_ID	Isolation_method_ID	Isolation_description	Filtration_volume
1	B1	Phenol-chloroform	1 L
2	B1	Phenol-chloroform	1 L
3	B1	Phenol-chloroform	1 L
4	B3	Ethanol precipitation	1 L
5	B2	Isopropanol precipitation	1 L
6	B3	Ethanol precipitation	1 L
7	B2	Isopropanol precipitation	1 L
8	K1	PowerWater Kit	1 L
9	K1	PowerWater Kit	1 L
10	K1	PowerWater Kit	1 L
11	P	direct PCR	a piece of PES filter
12	P	direct PCR	a piece of PES filter
13	P	direct PCR	a piece of PES filter
