# Supplementary material for: Evaluation of DNA extraction methods and direct PCR in metabarcoding of mock and marine bacterial communities
Source: Front Microbiol. 2023 Apr 17;14:1151907. doi: 10.3389/fmicb.2023.1151907 (PMC10149847; doi:10.3389/fmicb.2023.1151907)
Supplement: Supplementary file 6 [file Data_Sheet_5.XLSX]

## Sheet: 2022_asv
	29-16S	30-16S	31-16S	32-16S	33-16S	34-16S	36-16S	37-16S	38-16S	39-16S	40-16S	41-16S	42-16S	43-16S	dPCR1	dPCR2	dPCR3
ASV1	27	27	19	6	17	16	39	44	135	45	169	44	34	58	11	16	0
ASV2	136	160	118	92	108	183	132	203	273	195	596	178	144	332	960	913	1351
ASV3	112	121	115	53	127	189	162	230	227	109	527	153	149	211	784	775	1215
ASV4	92	113	89	50	61	96	60	68	102	51	152	66	41	78	131	304	625
ASV5	47	37	61	0	50	70	70	115	87	71	177	76	71	96	352	271	401
ASV6	56	57	45	51	41	60	45	112	71	54	204	95	74	70	230	267	288
ASV7	33	0	34	28	0	71	62	86	103	51	163	118	69	84	238	228	289
ASV8	50	55	37	0	42	46	50	66	45	36	97	75	65	53	225	179	253
ASV9	38	39	46	0	29	47	0	0	46	46	141	58	34	58	237	214	296
ASV10	40	28	27	21	31	43	37	33	77	34	162	45	46	66	214	169	248
ASV11	0	0	0	0	0	0	0	0	0	0	0	0	0	0	0	0	0
ASV12	0	33	29	69	29	51	33	46	52	29	165	0	34	62	262	207	214
ASV13	33	23	20	30	23	33	17	27	73	25	113	32	28	50	237	195	304
ASV14	62	54	56	25	20	47	11	29	64	25	102	26	29	48	69	160	402
ASV15	63	43	50	0	0	52	0	38	66	29	115	36	28	33	80	173	338
ASV16	28	29	21	21	25	35	28	33	44	30	88	32	25	57	245	162	231
ASV17	46	30	20	17	26	38	12	38	30	22	81	36	20	33	95	140	268
ASV18	18	24	19	0	14	20	26	78	55	52	105	35	33	53	101	140	136
ASV19	21	7	21	6	12	14	17	36	66	19	81	32	23	43	131	124	191
ASV20	29	23	26	17	0	30	0	40	54	25	83	31	23	50	83	128	123
ASV21	0	23	0	14	15	48	13	33	46	21	71	37	26	15	102	113	188
ASV22	17	16	12	0	0	17	32	43	60	21	83	25	37	27	95	125	149
ASV23	31	27	33	13	14	27	13	28	24	13	77	16	21	28	55	92	205
ASV24	0	0	0	0	0	32	0	0	51	0	81	0	0	31	176	162	196
ASV25	18	18	14	10	19	21	18	15	32	15	104	24	19	38	102	85	149
ASV26	0	0	0	0	0	0	0	0	2	0	4	0	0	0	0	0	0
ASV27	16	0	7	0	14	31	0	26	22	16	64	27	13	26	128	95	155
ASV28	17	9	10	0	16	22	13	18	35	13	63	25	14	27	99	93	162
ASV29	6	6	0	3	4	11	35	22	39	24	41	12	14	24	112	106	146
ASV30	9	16	11	0	17	20	18	27	41	19	68	13	13	28	125	75	101
ASV31	0	0	17	0	21	18	12	18	15	0	45	12	19	20	107	104	168
ASV32	0	0	0	0	0	0	30	34	50	0	76	0	25	0	131	63	142
ASV33	0	16	14	20	19	25	18	28	23	11	65	0	18	0	88	82	95
ASV34	0	15	10	9	25	23	11	0	18	0	46	0	19	16	101	84	132
ASV35	10	16	17	7	8	10	0	25	31	15	37	0	21	27	100	87	92
ASV36	0	0	0	0	0	0	0	0	0	0	0	0	0	0	0	0	0
ASV37	0	0	0	0	0	22	0	13	15	18	48	28	0	22	112	63	143
ASV38	10	12	0	0	7	14	7	20	26	12	52	0	12	28	81	65	136
ASV39	0	0	0	0	31	0	0	0	0	0	72	0	0	36	105	86	137
ASV40	16	16	0	0	0	19	0	0	23	0	61	17	25	34	74	74	98
ASV41	50	0	0	0	0	0	0	47	0	0	36	0	0	0	102	105	90
ASV42	5	0	0	18	11	20	8	18	21	15	42	12	8	13	74	67	98
ASV43	12	0	0	0	0	17	0	0	28	22	50	0	0	24	72	58	143
ASV44	0	12	16	0	14	0	17	0	48	0	41	25	17	23	62	52	82
ASV45	0	0	0	0	0	0	0	0	0	0	54	0	0	0	138	84	125
ASV46	12	7	0	0	0	7	0	14	15	0	35	12	11	21	73	82	106
ASV47	0	0	0	0	0	0	0	0	0	0	52	0	0	0	131	81	122
ASV48	33	34	0	18	8	14	31	30	37	26	6	24	21	11	17	11	13
ASV49	0	5	0	5	6	0	7	13	24	0	59	12	7	22	60	42	72
ASV50	13	0	0	14	19	15	7	20	32	13	33	0	0	20	27	45	69
ASV51	0	15	0	8	0	18	0	16	19	11	40	14	0	26	54	39	52
ASV53	0	0	0	0	0	22	0	19	0	16	24	0	0	0	65	77	86
ASV54	0	0	0	0	0	0	0	0	0	0	0	0	0	0	0	0	0
ASV55	63	65	32	35	31	0	14	20	0	0	26	0	0	0	0	0	0
ASV56	7	5	7	0	5	10	9	10	8	9	16	0	0	17	54	48	85
ASV57	22	0	0	0	0	29	0	19	0	14	21	0	0	0	43	51	79
ASV58	0	0	0	0	0	15	0	0	22	0	32	0	0	20	46	64	72
ASV59	0	0	0	0	0	0	0	19	26	0	35	0	0	18	75	38	65
ASV60	0	0	0	0	0	0	0	20	0	0	60	0	0	0	70	47	78
ASV61	2	0	0	0	0	0	0	0	0	0	0	0	0	0	0	0	0
ASV62	0	8	0	0	0	14	15	15	0	0	30	0	22	0	67	37	60
ASV63	13	0	0	18	0	18	0	25	0	0	23	0	0	22	31	39	75
ASV64	13	6	0	9	0	5	0	19	11	5	22	13	9	10	44	44	50
ASV65	11	7	5	7	0	19	0	0	18	6	36	17	0	0	37	36	60
ASV66	13	7	0	10	0	13	13	0	0	0	0	8	0	15	36	50	81
ASV67	0	0	0	0	15	0	0	23	28	20	0	0	0	26	45	39	43
ASV68	0	15	0	0	0	15	14	0	0	0	44	20	12	0	33	47	36
ASV70	0	0	0	0	0	22	0	0	0	0	23	0	25	0	46	50	62
ASV71	0	0	0	0	0	0	0	0	0	0	0	0	0	0	80	64	80
ASV72	0	0	0	0	0	0	0	0	0	0	32	0	0	0	53	73	62
ASV73	0	6	6	0	0	14	0	10	17	14	35	10	7	0	30	30	40
ASV74	0	0	0	0	6	9	0	0	0	0	18	0	8	0	50	49	78
ASV75	0	0	0	0	0	0	0	0	0	0	31	0	0	0	65	50	66
ASV76	0	3	2	4	0	6	7	6	6	6	18	0	5	5	45	35	55
ASV77	0	0	0	0	0	12	0	0	0	0	17	0	0	0	58	37	78
ASV78	0	0	0	0	0	0	0	0	0	0	0	0	0	0	0	0	0
ASV79	23	19	20	18	0	19	21	8	30	13	0	0	10	12	0	0	0
ASV82	0	0	0	0	0	0	0	0	13	0	27	12	0	0	55	37	54
ASV83	0	0	0	0	0	0	0	8	10	0	14	0	0	15	50	22	75
ASV84	0	0	0	0	8	0	0	17	8	0	33	0	12	14	31	19	48
ASV85	0	35	0	0	0	0	0	0	0	0	0	0	0	0	47	44	61
ASV86	0	8	0	0	8	8	0	0	0	5	10	6	0	0	37	33	70
ASV87	0	7	11	0	0	10	0	0	0	0	26	16	0	0	37	38	36
ASV88	0	0	0	0	0	0	0	0	0	23	23	0	0	0	41	20	60
ASV89	0	0	0	0	0	15	0	17	0	6	23	0	0	0	29	40	44
ASV90	0	0	0	0	0	0	7	0	0	0	40	0	0	9	35	41	41
ASV91	0	18	0	0	0	0	0	0	0	10	28	0	0	0	29	36	51
ASV92	0	0	0	0	0	0	0	14	0	0	10	0	5	0	38	32	71
ASV93	0	0	0	0	0	0	0	9	0	0	7	0	0	6	38	40	52
ASV94	0	0	0	0	0	0	0	0	8	0	16	0	0	11	33	29	55
ASV95	0	0	7	0	0	0	0	0	10	0	13	0	8	0	43	34	36
ASV96	0	0	0	0	0	0	0	0	8	0	21	9	10	0	26	27	42
ASV97	0	0	0	0	0	0	0	0	0	0	0	0	0	0	47	42	52
ASV98	0	0	0	0	0	0	0	0	10	0	15	16	0	6	34	25	34
ASV99	0	0	5	0	0	0	0	5	16	0	17	0	0	0	38	26	29
ASV100	0	0	0	0	0	0	9	0	0	0	20	7	4	0	35	21	39
ASV101	4	10	5	5	0	0	0	0	10	8	7	2	0	12	14	29	27
ASV102	10	0	0	0	0	0	8	13	9	8	23	0	8	11	0	16	23
ASV104	0	14	8	0	0	0	0	0	0	0	21	13	14	0	22	0	34
ASV105	0	0	0	0	0	0	0	0	0	0	0	0	0	0	53	0	73
ASV106	0	0	0	0	7	6	0	6	0	6	14	0	0	0	26	17	39
ASV107	0	0	0	0	0	0	19	0	0	0	0	0	0	0	0	0	98
ASV108	0	0	0	0	0	0	6	5	0	5	14	8	0	5	16	9	42
ASV109	0	0	0	0	0	0	5	0	13	0	0	0	0	8	26	21	34
ASV110	0	0	0	0	0	0	0	8	7	4	0	13	0	14	0	25	35
ASV112	0	0	0	0	0	0	0	0	0	0	15	9	0	0	16	15	46
ASV114	0	0	0	0	0	0	0	6	0	0	13	0	0	7	20	25	24
ASV115	0	0	0	0	0	0	0	0	0	0	9	0	2	0	0	0	0
ASV117	5	3	0	0	0	0	0	8	5	0	15	0	0	0	13	18	24
ASV118	0	0	0	0	0	0	0	0	20	0	17	0	0	0	25	0	29
ASV119	0	0	0	0	0	0	0	0	0	0	0	0	0	0	0	23	0
ASV120	0	0	0	0	0	0	0	0	0	0	0	0	0	0	28	24	37
ASV121	0	7	0	0	0	0	0	0	0	0	0	0	0	0	36	21	24
ASV122	0	0	10	0	0	0	0	0	8	0	15	0	0	0	26	0	26
ASV123	0	0	0	0	0	0	0	0	0	0	0	0	0	0	0	0	85
ASV124	0	0	0	0	0	0	0	0	0	0	0	0	0	0	26	27	31
ASV125	9	0	0	0	0	0	0	0	0	0	0	8	0	0	0	18	46
ASV126	0	0	0	0	0	6	0	7	0	7	0	0	0	0	7	24	30
ASV127	0	0	0	0	0	0	40	0	0	0	0	0	0	0	0	0	40
ASV128	0	0	0	0	0	0	0	0	0	0	0	0	0	0	25	29	26
ASV129	0	0	11	0	7	0	0	0	11	3	17	6	0	0	0	0	24
ASV130	0	0	0	0	0	0	0	5	0	0	16	0	0	0	18	14	26
ASV131	0	0	0	0	0	0	0	0	0	0	22	0	0	0	32	25	0
ASV132	0	0	0	0	0	0	0	0	0	0	10	0	0	0	22	17	30
ASV133	13	19	0	0	7	15	0	5	0	0	10	0	0	0	0	8	0
ASV134	0	0	0	0	0	0	0	0	0	0	0	0	0	0	24	20	33
ASV135	0	0	12	0	0	0	0	0	0	0	21	0	0	0	0	0	42
ASV136	0	0	0	0	0	0	0	0	11	0	0	0	0	0	0	26	38
ASV137	0	0	0	0	0	0	0	0	9	0	16	5	0	0	14	15	16
ASV138	0	0	0	3	0	0	0	8	11	0	0	6	0	0	19	0	26
ASV139	0	0	0	0	0	0	0	0	0	0	21	0	0	0	0	22	29
ASV140	0	0	0	0	0	0	0	0	0	0	0	0	0	0	0	0	0
ASV141	0	0	7	0	0	0	0	0	16	6	29	0	12	0	0	0	0
ASV143	0	0	0	0	0	0	0	0	0	0	0	13	0	0	0	18	37
ASV144	0	0	0	0	0	0	0	0	0	16	0	0	0	0	0	0	51
ASV145	0	0	0	0	0	0	0	0	0	0	10	0	0	5	14	12	25
ASV146	11	8	6	23	0	0	5	0	0	0	9	0	0	0	0	0	0
ASV147	0	0	5	0	0	0	8	4	8	0	5	0	0	0	4	4	27
ASV148	0	0	0	0	0	0	0	0	13	5	0	0	0	0	19	12	16
ASV149	0	0	0	0	0	0	0	0	0	0	0	0	0	0	0	0	0
ASV150	5	0	0	0	0	0	0	7	0	0	0	0	7	8	36	0	0
ASV151	0	0	0	0	0	7	0	0	11	0	0	0	0	0	26	0	19
ASV152	0	0	0	3	0	3	0	3	0	0	9	3	0	4	5	16	15
ASV153	0	0	0	0	0	0	0	24	0	0	0	0	0	0	0	17	18
ASV154	0	0	0	0	0	0	0	0	0	0	0	0	0	0	29	0	30
ASV155	0	0	0	0	0	0	0	14	0	0	0	0	0	12	0	0	31
ASV156	0	10	0	0	0	0	0	0	0	0	0	0	0	0	0	24	22
ASV157	0	0	0	0	0	0	0	0	0	0	26	0	0	0	0	0	30
ASV158	0	0	0	0	0	0	0	0	0	5	17	0	4	0	0	7	22
ASV159	0	0	0	0	0	0	0	0	0	0	7	0	0	0	15	17	16
ASV160	9	0	0	0	0	0	0	0	0	0	30	0	0	0	15	0	0
ASV161	0	0	0	3	0	0	0	0	0	8	9	0	0	0	19	0	15
ASV163	0	0	0	0	0	0	0	8	0	3	18	9	0	0	16	0	0
ASV164	0	0	0	0	0	0	0	0	9	0	9	0	0	0	0	13	23
ASV165	0	0	0	0	0	0	0	0	0	0	18	0	0	0	0	36	0
ASV166	0	0	0	0	0	0	0	0	0	0	0	0	0	0	0	0	0
ASV167	0	0	0	0	0	0	0	0	0	0	0	0	0	0	29	25	0
ASV168	0	0	0	0	0	0	8	0	0	0	0	0	0	0	0	0	43
ASV169	0	0	3	0	0	0	0	0	4	0	5	0	0	4	12	6	16
ASV170	0	0	0	0	0	4	0	0	0	0	0	0	0	0	0	21	25
ASV171	0	0	0	0	0	0	0	0	0	0	0	0	0	0	23	0	27
ASV172	0	0	0	0	0	0	0	0	0	0	0	0	0	0	0	0	0
ASV173	0	14	0	0	0	0	0	0	0	0	0	0	0	0	24	4	4
ASV174	0	0	0	0	0	0	0	0	0	0	20	0	0	7	19	0	0
ASV175	9	0	0	0	0	0	0	0	0	0	0	0	0	0	17	0	19
ASV176	0	0	0	0	9	0	0	0	0	0	0	0	0	0	0	0	36
ASV177	0	0	0	0	0	0	0	0	0	0	0	0	0	0	0	21	24
ASV178	0	0	4	0	0	0	0	0	0	0	0	0	0	0	0	20	20
ASV179	0	0	0	0	0	4	0	3	0	0	7	0	0	0	11	7	12
ASV180	0	0	0	0	0	0	0	0	0	0	0	0	0	0	0	0	43
ASV181	12	0	0	0	0	0	0	0	0	0	0	0	0	30	0	0	0
ASV184	0	0	0	0	5	0	0	6	0	0	16	0	0	4	11	0	0
ASV185	0	0	0	0	0	4	0	0	0	0	0	0	0	0	0	0	38
ASV188	0	0	0	0	0	0	0	2	0	0	5	0	0	0	0	17	16
ASV189	0	0	0	0	0	0	0	0	0	0	10	0	0	0	0	12	18
ASV190	0	0	0	0	0	0	0	0	0	0	0	0	0	0	0	14	26
ASV192	0	0	0	0	3	4	0	0	0	0	0	0	0	0	11	4	17
ASV193	0	8	0	7	0	0	0	0	0	8	12	0	0	0	0	0	0
ASV194	0	0	0	11	0	0	0	0	0	0	9	0	0	7	11	0	0
ASV195	0	0	0	0	0	0	0	0	0	0	8	0	0	0	0	0	0
ASV196	0	6	0	0	0	0	0	0	0	0	0	7	0	0	0	0	24
ASV198	0	0	0	0	0	0	0	0	8	0	0	0	0	0	9	0	20
ASV199	0	0	0	0	0	0	0	0	0	0	17	0	0	0	20	0	0
ASV200	0	0	0	0	0	0	0	0	0	0	16	0	0	0	21	0	0
ASV201	0	0	0	0	0	0	0	0	0	0	0	0	0	0	0	0	0
ASV202	0	0	0	0	0	0	0	0	0	0	0	0	0	0	0	0	0
ASV203	0	0	0	0	0	0	0	0	0	0	0	0	0	0	0	0	0
ASV204	0	0	0	0	0	0	0	0	0	0	0	0	0	0	36	0	0
ASV205	0	0	0	0	0	0	0	0	0	0	0	0	0	0	13	0	23
ASV206	0	0	0	0	0	0	0	0	0	35	0	0	0	0	0	0	0
ASV207	0	0	0	0	0	0	0	0	0	0	14	0	0	0	0	5	15
ASV209	0	0	0	0	0	0	0	0	0	0	0	0	0	0	0	0	0
ASV210	0	0	0	0	0	0	0	0	0	0	0	0	0	0	0	33	0
ASV211	0	0	0	0	0	0	0	0	0	7	7	0	0	9	9	0	0
ASV212	0	0	0	0	0	0	0	0	0	0	4	0	0	0	9	5	14
ASV213	0	0	0	0	0	0	0	0	0	0	0	0	0	0	19	13	0
ASV217	0	0	0	0	0	0	0	8	0	0	0	0	0	0	0	0	20
ASV218	0	0	0	0	0	0	0	0	0	0	0	0	0	0	0	0	28
ASV219	0	0	0	0	0	0	0	0	8	0	0	0	0	0	0	19	0
ASV220	0	0	0	0	0	0	0	0	0	0	0	0	0	0	0	0	0
ASV221	0	0	0	0	0	0	0	0	0	0	0	0	0	0	0	27	0
ASV223	0	0	9	0	0	0	0	0	0	0	11	0	0	6	0	0	0
ASV224	0	0	8	0	0	0	0	0	18	0	0	0	0	0	0	0	0
ASV225	0	0	0	0	0	5	0	0	0	0	4	0	0	0	14	0	3
ASV226	0	0	0	0	0	0	0	0	0	2	0	0	0	0	0	10	14
ASV227	0	0	0	0	0	0	0	0	0	0	0	0	0	0	0	0	0
ASV228	0	0	0	0	0	0	0	0	0	0	0	0	0	0	0	0	26
ASV229	2	0	0	0	0	0	0	3	0	0	0	0	0	0	5	8	7
ASV230	0	14	0	0	0	0	11	0	0	0	0	0	0	0	0	0	0
ASV231	0	0	0	0	0	0	0	0	0	0	0	0	0	0	0	0	25
ASV232	0	0	0	0	0	0	0	4	0	0	0	0	0	0	10	10	0
ASV233	0	0	0	0	0	0	0	0	0	0	0	0	0	0	0	24	0
ASV234	0	5	0	0	0	0	0	0	0	6	12	0	0	0	0	0	0
ASV235	0	4	0	0	0	0	0	0	9	0	10	0	0	0	0	0	0
ASV236	0	0	0	0	0	0	0	0	0	0	0	0	0	0	0	0	0
ASV237	0	0	0	0	0	0	0	0	0	0	0	0	0	0	0	0	0
ASV238	0	0	0	0	0	0	0	0	0	0	0	0	0	0	0	0	0
ASV239	0	0	0	0	0	0	0	0	0	0	0	0	0	0	0	0	23
ASV242	0	0	0	0	0	0	0	0	0	0	0	0	0	0	0	0	0
ASV243	0	0	0	0	0	0	0	0	0	0	0	0	0	0	22	0	0
ASV244	0	0	0	0	0	0	0	9	0	0	0	0	12	0	0	0	0
ASV246	0	0	0	0	0	0	0	0	0	0	0	0	0	0	0	17	4
ASV247	0	0	0	0	20	0	0	0	0	0	0	0	0	0	0	0	0
ASV248	0	0	0	0	0	0	0	0	20	0	0	0	0	0	0	0	0
ASV249	0	0	0	0	0	0	0	0	2	0	3	0	0	0	3	3	9
ASV250	0	0	0	0	0	0	0	0	0	0	8	0	0	0	0	5	7
ASV251	0	0	0	0	0	0	0	0	0	0	0	0	0	9	11	0	0
ASV252	0	0	0	0	0	0	0	0	0	0	0	0	0	0	0	0	0
ASV253	0	0	0	0	0	0	0	0	0	0	0	0	0	0	20	0	0
ASV255	0	0	0	0	0	0	0	0	0	0	0	0	0	0	0	0	20
ASV256	0	0	0	0	0	0	0	0	0	0	0	0	0	0	0	0	0
ASV257	0	0	0	0	0	0	0	0	0	0	0	0	0	0	0	0	0
ASV259	0	0	0	0	0	0	0	0	0	0	0	0	0	0	0	0	19
ASV260	0	0	0	0	0	0	0	0	0	0	0	0	0	0	0	0	19
ASV261	0	5	0	0	0	8	0	5	0	0	0	0	0	0	0	0	0
ASV262	0	0	5	0	0	0	0	0	0	0	0	0	0	0	0	0	13
ASV264	0	0	0	0	0	0	0	0	18	0	0	0	0	0	0	0	0
ASV265	0	0	0	0	0	0	0	0	0	0	5	0	0	0	0	0	13
ASV266	0	0	0	0	0	0	0	0	0	0	0	0	0	5	9	4	0
ASV267	0	0	0	0	0	0	0	0	0	0	0	0	0	0	9	9	0
ASV268	0	0	0	0	0	0	0	0	0	0	0	0	0	0	0	0	18
ASV270	0	0	0	0	0	0	0	0	0	0	17	0	0	0	0	0	0
ASV271	0	0	0	0	0	0	0	0	0	0	0	0	0	0	0	0	0
ASV272	0	0	0	0	0	0	0	0	0	0	0	0	0	0	17	0	0
ASV273	0	0	0	0	0	0	0	0	0	0	0	0	0	0	0	17	0
ASV274	0	0	0	0	0	16	0	0	0	0	0	0	0	0	0	0	0
ASV275	0	0	0	0	0	0	0	0	0	0	16	0	0	0	0	0	0
ASV276	0	0	0	0	0	0	0	0	0	0	0	0	0	0	16	0	0
ASV277	0	0	0	0	0	0	0	0	0	0	0	0	0	0	8	8	0
ASV278	0	0	0	0	0	0	0	0	0	0	0	0	0	0	0	0	16
ASV279	0	0	0	0	0	0	0	0	0	0	0	0	0	0	0	0	16
ASV280	3	0	0	0	0	0	0	0	0	0	0	0	0	0	0	0	12
ASV282	0	0	0	0	0	0	0	0	0	0	7	0	0	0	0	0	8
ASV283	0	0	0	0	0	0	0	0	0	0	0	0	0	3	0	0	12
ASV287	0	0	0	0	0	0	0	6	0	0	0	0	0	0	0	8	0
ASV288	0	0	0	0	0	0	0	0	6	0	0	0	0	0	0	0	8
ASV289	0	0	0	0	0	0	0	0	0	0	0	14	0	0	0	0	0
ASV290	0	0	0	0	0	0	0	0	0	0	0	0	0	0	0	0	0
ASV291	0	0	0	0	0	0	0	0	0	0	0	0	0	0	14	0	0
ASV292	0	0	0	0	0	0	0	0	0	0	0	0	0	0	7	0	7
ASV293	0	0	0	0	0	0	0	0	0	0	0	0	0	0	0	0	14
ASV294	0	0	0	0	0	0	0	0	0	0	0	0	0	0	0	0	14
ASV296	0	0	0	0	0	0	0	0	0	0	0	0	0	0	0	0	14
ASV300	0	0	0	0	0	0	0	0	0	0	0	0	0	0	5	0	8
ASV301	0	0	0	0	0	0	0	0	0	0	0	0	0	0	0	5	8
ASV302	0	0	0	0	0	0	0	0	0	0	0	0	0	0	0	2	11
ASV305	0	0	0	0	0	0	0	0	12	0	0	0	0	0	0	0	0
ASV306	0	0	0	0	0	0	0	0	0	0	5	0	0	0	0	0	7
ASV307	0	0	0	0	0	0	0	0	0	0	0	0	0	0	0	0	0
ASV308	0	0	0	0	0	0	0	0	0	0	0	0	0	0	12	0	0
ASV309	0	0	0	0	0	0	0	0	0	0	0	0	0	0	8	0	4
ASV310	0	0	0	0	0	0	0	0	0	0	0	0	0	0	0	12	0
ASV311	0	0	0	0	0	0	0	0	0	0	0	0	0	0	0	0	12
ASV312	0	0	0	0	0	0	0	0	0	0	0	0	0	0	0	0	12
ASV314	0	0	0	0	0	0	0	0	0	0	0	0	0	0	0	0	12
ASV315	0	0	0	0	0	0	2	0	0	0	2	0	0	0	0	2	5
ASV316	0	0	0	0	0	0	0	0	6	0	0	0	0	0	0	0	5
ASV317	0	0	0	0	0	0	0	0	0	0	5	0	0	0	0	0	6
ASV318	0	0	0	0	0	0	0	0	0	0	0	0	0	11	0	0	0
ASV319	0	0	0	0	0	0	0	0	0	0	0	0	0	0	0	0	0
ASV320	0	0	0	0	0	0	0	0	0	0	0	0	0	0	0	0	0
ASV321	0	0	0	0	0	0	0	0	0	0	0	0	0	0	0	0	0
ASV322	0	0	0	0	0	0	0	0	0	0	0	0	0	0	11	0	0
ASV323	0	0	0	0	0	0	0	0	0	0	0	0	0	0	0	11	0
ASV324	0	0	0	0	0	0	0	0	0	0	0	0	0	0	0	0	11
ASV326	0	0	0	0	0	0	0	0	0	0	10	0	0	0	0	0	0
ASV327	0	0	0	0	0	0	0	0	0	0	0	0	0	10	0	0	0
ASV328	0	0	0	0	0	0	0	0	0	0	0	0	0	0	0	0	0
ASV329	0	0	0	0	0	0	0	0	0	0	0	0	0	0	0	0	0
ASV330	0	0	0	0	0	0	0	0	0	0	0	0	0	0	10	0	0
ASV331	0	0	0	0	0	0	0	0	0	0	0	0	0	0	10	0	0
ASV332	0	0	0	0	0	0	0	0	0	0	0	0	0	0	10	0	0
ASV333	0	0	0	0	0	0	0	0	0	0	0	0	0	0	3	0	7
ASV334	0	0	0	0	0	0	0	0	0	0	0	0	0	0	0	10	0
ASV335	0	0	0	0	0	0	0	0	0	0	0	0	0	0	0	10	0
ASV336	0	0	0	9	0	0	0	0	0	0	0	0	0	0	0	0	0
ASV337	0	0	0	0	0	0	0	0	0	0	0	0	9	0	0	0	0
ASV338	0	0	0	0	0	0	0	0	0	0	0	0	0	0	9	0	0
ASV339	0	0	0	0	0	0	0	0	0	0	0	0	0	0	0	9	0
ASV340	0	0	0	0	0	0	0	0	0	0	0	0	0	0	0	9	0
ASV341	0	0	0	0	0	0	0	0	0	0	0	0	0	0	0	9	0
ASV343	0	0	0	0	0	0	0	0	0	0	0	0	0	0	0	0	9
ASV344	0	0	0	0	0	0	0	0	0	0	0	0	0	0	0	0	9
ASV345	0	0	8	0	0	0	0	0	0	0	0	0	0	0	0	0	0
ASV346	0	0	8	0	0	0	0	0	0	0	0	0	0	0	0	0	0
ASV347	0	0	0	0	0	2	0	0	0	0	6	0	0	0	0	0	0
ASV348	0	0	0	0	0	0	0	8	0	0	0	0	0	0	0	0	0
ASV349	0	0	0	0	0	0	0	0	0	0	8	0	0	0	0	0	0
ASV351	0	0	0	0	0	0	0	0	0	0	0	5	0	0	3	0	0
ASV352	0	0	0	0	0	0	0	0	0	0	0	0	0	0	8	0	0
ASV353	0	0	0	0	0	0	0	0	0	0	0	0	0	0	0	8	0
ASV354	0	0	0	0	0	0	0	0	0	0	0	0	0	0	0	8	0
ASV355	0	0	0	0	0	0	0	0	0	0	0	0	0	0	0	0	8
ASV357	0	0	0	0	0	0	0	0	0	0	0	0	0	0	0	0	8
ASV358	0	7	0	0	0	0	0	0	0	0	0	0	0	0	0	0	0
ASV359	0	0	0	0	7	0	0	0	0	0	0	0	0	0	0	0	0
ASV360	0	0	0	0	0	0	7	0	0	0	0	0	0	0	0	0	0
ASV361	0	0	0	0	0	0	0	7	0	0	0	0	0	0	0	0	0
ASV362	0	0	0	0	0	0	0	0	0	0	7	0	0	0	0	0	0
ASV363	0	0	0	0	0	0	0	0	0	0	4	0	0	0	0	0	3
ASV365	0	0	0	0	0	0	0	0	0	0	0	0	0	0	7	0	0
ASV366	0	0	0	0	0	0	0	0	0	0	0	0	0	0	0	7	0
ASV367	0	0	0	0	0	0	0	0	0	0	0	0	0	0	0	0	7
ASV368	0	0	0	0	0	0	0	0	0	0	0	0	0	0	0	0	7
ASV370	0	0	0	0	0	0	0	0	0	0	0	0	0	0	0	0	7
ASV371	0	0	0	0	0	0	0	0	0	0	0	0	0	0	0	0	7
ASV372	0	0	0	0	0	0	0	0	0	0	0	0	0	0	0	0	7
ASV374	0	0	0	0	0	0	0	0	0	0	0	0	0	0	0	0	7
ASV375	0	0	0	0	0	0	0	0	0	0	0	0	0	0	0	0	7
ASV376	0	0	6	0	0	0	0	0	0	0	0	0	0	0	0	0	0
ASV378	0	0	0	0	0	0	0	0	0	0	6	0	0	0	0	0	0
ASV379	0	0	0	0	0	0	0	0	0	0	6	0	0	0	0	0	0
ASV380	0	0	0	0	0	0	0	0	0	0	6	0	0	0	0	0	0
ASV381	0	0	0	0	0	0	0	0	0	0	0	6	0	0	0	0	0
ASV382	0	0	0	0	0	0	0	0	0	0	0	0	0	6	0	0	0
ASV383	0	0	0	0	0	0	0	0	0	0	0	0	0	0	0	0	0
ASV384	0	0	0	0	0	0	0	0	0	0	0	0	0	0	0	0	0
ASV385	0	0	0	0	0	0	0	0	0	0	0	0	0	0	6	0	0
ASV386	0	0	0	0	0	0	0	0	0	0	0	0	0	0	6	0	0
ASV387	0	0	0	0	0	0	0	0	0	0	0	0	0	0	6	0	0
ASV388	0	0	0	0	0	0	0	0	0	0	0	0	0	0	6	0	0
ASV389	0	0	0	0	0	0	0	0	0	0	0	0	0	0	6	0	0
ASV390	0	0	0	0	0	0	0	0	0	0	0	0	0	0	6	0	0
ASV391	0	0	0	0	0	0	0	0	0	0	0	0	0	0	6	0	0
ASV392	0	0	0	0	0	0	0	0	0	0	0	0	0	0	0	6	0
ASV393	0	0	0	0	0	0	0	0	0	0	0	0	0	0	0	6	0
ASV394	0	0	0	0	0	0	0	0	0	0	0	0	0	0	0	6	0
ASV395	0	0	0	0	0	0	0	0	0	0	0	0	0	0	0	0	6
ASV396	0	0	0	0	0	0	0	0	0	0	0	0	0	0	0	0	6
ASV397	5	0	0	0	0	0	0	0	0	0	0	0	0	0	0	0	0
ASV398	0	0	0	5	0	0	0	0	0	0	0	0	0	0	0	0	0
ASV400	0	0	0	0	0	0	5	0	0	0	0	0	0	0	0	0	0
ASV401	0	0	0	0	0	0	0	5	0	0	0	0	0	0	0	0	0
ASV402	0	0	0	0	0	0	0	5	0	0	0	0	0	0	0	0	0
ASV403	0	0	0	0	0	0	0	3	0	0	0	0	0	0	0	2	0
ASV404	0	0	0	0	0	0	0	0	5	0	0	0	0	0	0	0	0
ASV405	0	0	0	0	0	0	0	0	5	0	0	0	0	0	0	0	0
ASV406	0	0	0	0	0	0	0	0	5	0	0	0	0	0	0	0	0
ASV407	0	0	0	0	0	0	0	0	5	0	0	0	0	0	0	0	0
ASV408	0	0	0	0	0	0	0	0	0	5	0	0	0	0	0	0	0
ASV409	0	0	0	0	0	0	0	0	0	2	0	0	3	0	0	0	0
ASV410	0	0	0	0	0	0	0	0	0	0	5	0	0	0	0	0	0
ASV412	0	0	0	0	0	0	0	0	0	0	0	0	0	5	0	0	0
ASV413	0	0	0	0	0	0	0	0	0	0	0	0	0	0	0	0	0
ASV414	0	0	0	0	0	0	0	0	0	0	0	0	0	0	5	0	0
ASV415	0	0	0	0	0	0	0	0	0	0	0	0	0	0	5	0	0
ASV416	0	0	0	0	0	0	0	0	0	0	0	0	0	0	5	0	0
ASV417	0	0	0	0	0	0	0	0	0	0	0	0	0	0	5	0	0
ASV418	0	0	0	0	0	0	0	0	0	0	0	0	0	0	5	0	0
ASV419	0	0	0	0	0	0	0	0	0	0	0	0	0	0	5	0	0
ASV420	0	0	0	0	0	0	0	0	0	0	0	0	0	0	5	0	0
ASV421	0	0	0	0	0	0	0	0	0	0	0	0	0	0	3	0	2
ASV422	0	0	0	0	0	0	0	0	0	0	0	0	0	0	0	5	0
ASV423	0	0	0	0	0	0	0	0	0	0	0	0	0	0	0	5	0
ASV425	0	0	0	0	0	0	0	0	0	0	0	0	0	0	0	5	0
ASV426	0	0	0	0	0	0	0	0	0	0	0	0	0	0	0	5	0
ASV427	0	0	0	0	0	0	0	0	0	0	0	0	0	0	0	5	0
ASV429	0	0	0	0	0	0	0	0	0	0	0	0	0	0	0	5	0
ASV430	0	0	0	0	0	0	0	0	0	0	0	0	0	0	0	5	0
ASV431	0	0	0	0	0	0	0	0	0	0	0	0	0	0	0	5	0
ASV432	0	0	0	0	0	0	0	0	0	0	0	0	0	0	0	0	5
ASV433	0	0	0	0	0	0	0	0	0	0	0	0	0	0	0	0	5
ASV434	0	0	0	0	0	0	0	0	0	0	0	0	0	0	0	0	5
ASV435	0	0	0	0	0	0	0	0	0	0	0	0	0	0	0	0	5
ASV436	0	0	0	0	0	0	0	0	0	0	0	0	0	0	0	0	5
ASV437	0	0	0	0	0	0	0	0	0	0	0	0	0	0	0	0	5
ASV438	0	0	0	0	0	0	0	0	0	0	0	0	0	0	0	0	5
ASV439	4	0	0	0	0	0	0	0	0	0	0	0	0	0	0	0	0
ASV440	4	0	0	0	0	0	0	0	0	0	0	0	0	0	0	0	0
ASV441	0	4	0	0	0	0	0	0	0	0	0	0	0	0	0	0	0
ASV443	0	4	0	0	0	0	0	0	0	0	0	0	0	0	0	0	0
ASV444	0	0	4	0	0	0	0	0	0	0	0	0	0	0	0	0	0
ASV445	0	0	0	0	4	0	0	0	0	0	0	0	0	0	0	0	0
ASV447	0	0	0	0	0	0	4	0	0	0	0	0	0	0	0	0	0
ASV448	0	0	0	0	0	0	0	4	0	0	0	0	0	0	0	0	0
ASV449	0	0	0	0	0	0	0	4	0	0	0	0	0	0	0	0	0
ASV450	0	0	0	0	0	0	0	4	0	0	0	0	0	0	0	0	0
ASV451	0	0	0	0	0	0	0	0	4	0	0	0	0	0	0	0	0
ASV452	0	0	0	0	0	0	0	0	4	0	0	0	0	0	0	0	0
ASV454	0	0	0	0	0	0	0	0	0	4	0	0	0	0	0	0	0
ASV455	0	0	0	0	0	0	0	0	0	0	4	0	0	0	0	0	0
ASV456	0	0	0	0	0	0	0	0	0	0	4	0	0	0	0	0	0
ASV457	0	0	0	0	0	0	0	0	0	0	4	0	0	0	0	0	0
ASV458	0	0	0	0	0	0	0	0	0	0	4	0	0	0	0	0	0
ASV459	0	0	0	0	0	0	0	0	0	0	4	0	0	0	0	0	0
ASV460	0	0	0	0	0	0	0	0	0	0	4	0	0	0	0	0	0
ASV462	0	0	0	0	0	0	0	0	0	0	0	0	4	0	0	0	0
ASV464	0	0	0	0	0	0	0	0	0	0	0	0	0	4	0	0	0
ASV465	0	0	0	0	0	0	0	0	0	0	0	0	0	4	0	0	0
ASV466	0	0	0	0	0	0	0	0	0	0	0	0	0	0	0	0	0
ASV467	0	0	0	0	0	0	0	0	0	0	0	0	0	0	0	0	0
ASV468	0	0	0	0	0	0	0	0	0	0	0	0	0	0	4	0	0
ASV469	0	0	0	0	0	0	0	0	0	0	0	0	0	0	4	0	0
ASV470	0	0	0	0	0	0	0	0	0	0	0	0	0	0	4	0	0
ASV471	0	0	0	0	0	0	0	0	0	0	0	0	0	0	4	0	0
ASV472	0	0	0	0	0	0	0	0	0	0	0	0	0	0	4	0	0
ASV474	0	0	0	0	0	0	0	0	0	0	0	0	0	0	0	4	0
ASV475	0	0	0	0	0	0	0	0	0	0	0	0	0	0	0	4	0
ASV476	0	0	0	0	0	0	0	0	0	0	0	0	0	0	0	4	0
ASV477	0	0	0	0	0	0	0	0	0	0	0	0	0	0	0	4	0
ASV478	0	0	0	0	0	0	0	0	0	0	0	0	0	0	0	4	0
ASV479	0	0	0	0	0	0	0	0	0	0	0	0	0	0	0	4	0
ASV481	0	0	0	0	0	0	0	0	0	0	0	0	0	0	0	0	4
ASV484	3	0	0	0	0	0	0	0	0	0	0	0	0	0	0	0	0
ASV485	3	0	0	0	0	0	0	0	0	0	0	0	0	0	0	0	0
ASV486	0	3	0	0	0	0	0	0	0	0	0	0	0	0	0	0	0
ASV487	0	3	0	0	0	0	0	0	0	0	0	0	0	0	0	0	0
ASV488	0	0	3	0	0	0	0	0	0	0	0	0	0	0	0	0	0
ASV489	0	0	3	0	0	0	0	0	0	0	0	0	0	0	0	0	0
ASV491	0	0	0	0	3	0	0	0	0	0	0	0	0	0	0	0	0
ASV493	0	0	0	0	0	3	0	0	0	0	0	0	0	0	0	0	0
ASV494	0	0	0	0	0	3	0	0	0	0	0	0	0	0	0	0	0
ASV495	0	0	0	0	0	3	0	0	0	0	0	0	0	0	0	0	0
ASV496	0	0	0	0	0	3	0	0	0	0	0	0	0	0	0	0	0
ASV497	0	0	0	0	0	3	0	0	0	0	0	0	0	0	0	0	0
ASV499	0	0	0	0	0	0	3	0	0	0	0	0	0	0	0	0	0
ASV500	0	0	0	0	0	0	3	0	0	0	0	0	0	0	0	0	0
ASV501	0	0	0	0	0	0	0	3	0	0	0	0	0	0	0	0	0
ASV502	0	0	0	0	0	0	0	3	0	0	0	0	0	0	0	0	0
ASV503	0	0	0	0	0	0	0	0	3	0	0	0	0	0	0	0	0
ASV504	0	0	0	0	0	0	0	0	3	0	0	0	0	0	0	0	0
ASV505	0	0	0	0	0	0	0	0	0	3	0	0	0	0	0	0	0
ASV507	0	0	0	0	0	0	0	0	0	0	3	0	0	0	0	0	0
ASV508	0	0	0	0	0	0	0	0	0	0	3	0	0	0	0	0	0
ASV510	0	0	0	0	0	0	0	0	0	0	3	0	0	0	0	0	0
ASV511	0	0	0	0	0	0	0	0	0	0	3	0	0	0	0	0	0
ASV512	0	0	0	0	0	0	0	0	0	0	3	0	0	0	0	0	0
ASV513	0	0	0	0	0	0	0	0	0	0	3	0	0	0	0	0	0
ASV514	0	0	0	0	0	0	0	0	0	0	3	0	0	0	0	0	0
ASV515	0	0	0	0	0	0	0	0	0	0	3	0	0	0	0	0	0
ASV516	0	0	0	0	0	0	0	0	0	0	0	3	0	0	0	0	0
ASV517	0	0	0	0	0	0	0	0	0	0	0	3	0	0	0	0	0
ASV518	0	0	0	0	0	0	0	0	0	0	0	0	3	0	0	0	0
ASV519	0	0	0	0	0	0	0	0	0	0	0	0	0	3	0	0	0
ASV520	0	0	0	0	0	0	0	0	0	0	0	0	0	3	0	0	0
ASV521	0	0	0	0	0	0	0	0	0	0	0	0	0	3	0	0	0
ASV522	0	0	0	0	0	0	0	0	0	0	0	0	0	3	0	0	0
ASV523	0	0	0	0	0	0	0	0	0	0	0	0	0	3	0	0	0
ASV525	0	0	0	0	0	0	0	0	0	0	0	0	0	0	3	0	0
ASV526	0	0	0	0	0	0	0	0	0	0	0	0	0	0	3	0	0
ASV527	0	0	0	0	0	0	0	0	0	0	0	0	0	0	3	0	0
ASV528	0	0	0	0	0	0	0	0	0	0	0	0	0	0	3	0	0
ASV529	0	0	0	0	0	0	0	0	0	0	0	0	0	0	3	0	0
ASV530	0	0	0	0	0	0	0	0	0	0	0	0	0	0	3	0	0
ASV531	0	0	0	0	0	0	0	0	0	0	0	0	0	0	3	0	0
ASV532	0	0	0	0	0	0	0	0	0	0	0	0	0	0	3	0	0
ASV533	0	0	0	0	0	0	0	0	0	0	0	0	0	0	3	0	0
ASV534	0	0	0	0	0	0	0	0	0	0	0	0	0	0	3	0	0
ASV535	0	0	0	0	0	0	0	0	0	0	0	0	0	0	3	0	0
ASV536	0	0	0	0	0	0	0	0	0	0	0	0	0	0	3	0	0
ASV537	0	0	0	0	0	0	0	0	0	0	0	0	0	0	3	0	0
ASV538	0	0	0	0	0	0	0	0	0	0	0	0	0	0	3	0	0
ASV540	0	0	0	0	0	0	0	0	0	0	0	0	0	0	0	3	0
ASV541	0	0	0	0	0	0	0	0	0	0	0	0	0	0	0	3	0
ASV542	0	0	0	0	0	0	0	0	0	0	0	0	0	0	0	3	0
ASV543	0	0	0	0	0	0	0	0	0	0	0	0	0	0	0	3	0
ASV544	0	0	0	0	0	0	0	0	0	0	0	0	0	0	0	3	0
ASV545	0	0	0	0	0	0	0	0	0	0	0	0	0	0	0	3	0
ASV547	0	0	0	0	0	0	0	0	0	0	0	0	0	0	0	3	0
ASV548	0	0	0	0	0	0	0	0	0	0	0	0	0	0	0	3	0
ASV549	0	0	0	0	0	0	0	0	0	0	0	0	0	0	0	3	0
ASV550	0	0	0	0	0	0	0	0	0	0	0	0	0	0	0	0	3
ASV551	0	0	0	0	0	0	0	0	0	0	0	0	0	0	0	0	3
ASV552	0	0	0	0	0	0	0	0	0	0	0	0	0	0	0	0	3
ASV553	0	0	0	0	0	0	0	0	0	0	0	0	0	0	0	0	3
ASV554	0	0	0	0	0	0	0	0	0	0	0	0	0	0	0	0	3
ASV555	0	0	0	0	0	0	0	0	0	0	0	0	0	0	0	0	3
ASV556	0	0	0	0	0	0	0	0	0	0	0	0	0	0	0	0	3
ASV557	0	0	0	0	0	0	0	0	0	0	0	0	0	0	0	0	3
ASV558	0	0	0	0	0	0	0	0	0	0	0	0	0	0	0	0	3
ASV559	0	0	0	0	0	0	0	0	0	0	0	0	0	0	0	0	3
ASV560	0	0	0	0	0	0	0	0	0	0	0	0	0	0	0	0	3
ASV561	0	0	0	0	0	0	0	0	0	0	0	0	0	0	0	0	3
ASV562	0	0	0	0	0	0	0	0	0	0	0	0	0	0	0	0	3
ASV563	0	0	0	0	0	0	0	0	0	0	0	0	0	0	0	0	3
ASV564	0	0	0	0	0	0	0	0	0	0	0	0	0	0	0	0	3
ASV565	0	0	0	0	0	0	0	0	0	0	0	0	0	0	0	0	3
ASV566	0	0	0	0	0	0	0	0	0	0	0	0	0	0	0	0	3
ASV567	2	0	0	0	0	0	0	0	0	0	0	0	0	0	0	0	0
ASV569	2	0	0	0	0	0	0	0	0	0	0	0	0	0	0	0	0
ASV570	0	2	0	0	0	0	0	0	0	0	0	0	0	0	0	0	0
ASV571	0	2	0	0	0	0	0	0	0	0	0	0	0	0	0	0	0
ASV572	0	0	2	0	0	0	0	0	0	0	0	0	0	0	0	0	0
ASV573	0	0	2	0	0	0	0	0	0	0	0	0	0	0	0	0	0
ASV574	0	0	2	0	0	0	0	0	0	0	0	0	0	0	0	0	0
ASV576	0	0	0	2	0	0	0	0	0	0	0	0	0	0	0	0	0
ASV578	0	0	0	2	0	0	0	0	0	0	0	0	0	0	0	0	0
ASV580	0	0	0	0	2	0	0	0	0	0	0	0	0	0	0	0	0
ASV581	0	0	0	0	2	0	0	0	0	0	0	0	0	0	0	0	0
ASV582	0	0	0	0	2	0	0	0	0	0	0	0	0	0	0	0	0
ASV583	0	0	0	0	2	0	0	0	0	0	0	0	0	0	0	0	0
ASV585	0	0	0	0	2	0	0	0	0	0	0	0	0	0	0	0	0
ASV586	0	0	0	0	2	0	0	0	0	0	0	0	0	0	0	0	0
ASV587	0	0	0	0	2	0	0	0	0	0	0	0	0	0	0	0	0
ASV588	0	0	0	0	0	2	0	0	0	0	0	0	0	0	0	0	0
ASV589	0	0	0	0	0	2	0	0	0	0	0	0	0	0	0	0	0
ASV590	0	0	0	0	0	2	0	0	0	0	0	0	0	0	0	0	0
ASV591	0	0	0	0	0	2	0	0	0	0	0	0	0	0	0	0	0
ASV592	0	0	0	0	0	0	0	0	0	0	0	0	0	0	0	0	0
ASV593	0	0	0	0	0	0	2	0	0	0	0	0	0	0	0	0	0
ASV594	0	0	0	0	0	0	2	0	0	0	0	0	0	0	0	0	0
ASV595	0	0	0	0	0	0	2	0	0	0	0	0	0	0	0	0	0
ASV596	0	0	0	0	0	0	2	0	0	0	0	0	0	0	0	0	0
ASV597	0	0	0	0	0	0	0	2	0	0	0	0	0	0	0	0	0
ASV598	0	0	0	0	0	0	0	2	0	0	0	0	0	0	0	0	0
ASV599	0	0	0	0	0	0	0	2	0	0	0	0	0	0	0	0	0
ASV601	0	0	0	0	0	0	0	2	0	0	0	0	0	0	0	0	0
ASV602	0	0	0	0	0	0	0	2	0	0	0	0	0	0	0	0	0
ASV603	0	0	0	0	0	0	0	0	2	0	0	0	0	0	0	0	0
ASV604	0	0	0	0	0	0	0	0	2	0	0	0	0	0	0	0	0
ASV605	0	0	0	0	0	0	0	0	2	0	0	0	0	0	0	0	0
ASV606	0	0	0	0	0	0	0	0	2	0	0	0	0	0	0	0	0
ASV607	0	0	0	0	0	0	0	0	2	0	0	0	0	0	0	0	0
ASV608	0	0	0	0	0	0	0	0	2	0	0	0	0	0	0	0	0
ASV609	0	0	0	0	0	0	0	0	2	0	0	0	0	0	0	0	0
ASV610	0	0	0	0	0	0	0	0	2	0	0	0	0	0	0	0	0
ASV611	0	0	0	0	0	0	0	0	2	0	0	0	0	0	0	0	0
ASV612	0	0	0	0	0	0	0	0	2	0	0	0	0	0	0	0	0
ASV614	0	0	0	0	0	0	0	0	2	0	0	0	0	0	0	0	0
ASV615	0	0	0	0	0	0	0	0	2	0	0	0	0	0	0	0	0
ASV616	0	0	0	0	0	0	0	0	2	0	0	0	0	0	0	0	0
ASV617	0	0	0	0	0	0	0	0	0	2	0	0	0	0	0	0	0
ASV618	0	0	0	0	0	0	0	0	0	2	0	0	0	0	0	0	0
ASV619	0	0	0	0	0	0	0	0	0	2	0	0	0	0	0	0	0
ASV620	0	0	0	0	0	0	0	0	0	2	0	0	0	0	0	0	0
ASV621	0	0	0	0	0	0	0	0	0	2	0	0	0	0	0	0	0
ASV622	0	0	0	0	0	0	0	0	0	2	0	0	0	0	0	0	0
ASV623	0	0	0	0	0	0	0	0	0	0	2	0	0	0	0	0	0
ASV624	0	0	0	0	0	0	0	0	0	0	2	0	0	0	0	0	0
ASV626	0	0	0	0	0	0	0	0	0	0	2	0	0	0	0	0	0
ASV627	0	0	0	0	0	0	0	0	0	0	2	0	0	0	0	0	0
ASV628	0	0	0	0	0	0	0	0	0	0	2	0	0	0	0	0	0
ASV629	0	0	0	0	0	0	0	0	0	0	2	0	0	0	0	0	0
ASV630	0	0	0	0	0	0	0	0	0	0	2	0	0	0	0	0	0
ASV631	0	0	0	0	0	0	0	0	0	0	2	0	0	0	0	0	0
ASV632	0	0	0	0	0	0	0	0	0	0	2	0	0	0	0	0	0
ASV633	0	0	0	0	0	0	0	0	0	0	0	2	0	0	0	0	0
ASV634	0	0	0	0	0	0	0	0	0	0	0	2	0	0	0	0	0
ASV635	0	0	0	0	0	0	0	0	0	0	0	2	0	0	0	0	0
ASV636	0	0	0	0	0	0	0	0	0	0	0	2	0	0	0	0	0
ASV637	0	0	0	0	0	0	0	0	0	0	0	0	2	0	0	0	0
ASV638	0	0	0	0	0	0	0	0	0	0	0	0	2	0	0	0	0
ASV639	0	0	0	0	0	0	0	0	0	0	0	0	2	0	0	0	0
ASV640	0	0	0	0	0	0	0	0	0	0	0	0	2	0	0	0	0
ASV641	0	0	0	0	0	0	0	0	0	0	0	0	2	0	0	0	0
ASV643	0	0	0	0	0	0	0	0	0	0	0	0	2	0	0	0	0
ASV644	0	0	0	0	0	0	0	0	0	0	0	0	2	0	0	0	0
ASV645	0	0	0	0	0	0	0	0	0	0	0	0	2	0	0	0	0
ASV646	0	0	0	0	0	0	0	0	0	0	0	0	2	0	0	0	0
ASV647	0	0	0	0	0	0	0	0	0	0	0	0	0	2	0	0	0
ASV648	0	0	0	0	0	0	0	0	0	0	0	0	0	2	0	0	0
ASV649	0	0	0	0	0	0	0	0	0	0	0	0	0	2	0	0	0
ASV650	0	0	0	0	0	0	0	0	0	0	0	0	0	2	0	0	0
ASV651	0	0	0	0	0	0	0	0	0	0	0	0	0	2	0	0	0
ASV652	0	0	0	0	0	0	0	0	0	0	0	0	0	2	0	0	0
ASV653	0	0	0	0	0	0	0	0	0	0	0	0	0	2	0	0	0
ASV654	0	0	0	0	0	0	0	0	0	0	0	0	0	0	2	0	0
ASV655	0	0	0	0	0	0	0	0	0	0	0	0	0	0	2	0	0
ASV656	0	0	0	0	0	0	0	0	0	0	0	0	0	0	2	0	0
ASV657	0	0	0	0	0	0	0	0	0	0	0	0	0	0	2	0	0
ASV658	0	0	0	0	0	0	0	0	0	0	0	0	0	0	2	0	0
ASV659	0	0	0	0	0	0	0	0	0	0	0	0	0	0	2	0	0
ASV660	0	0	0	0	0	0	0	0	0	0	0	0	0	0	2	0	0
ASV661	0	0	0	0	0	0	0	0	0	0	0	0	0	0	2	0	0
ASV662	0	0	0	0	0	0	0	0	0	0	0	0	0	0	2	0	0
ASV663	0	0	0	0	0	0	0	0	0	0	0	0	0	0	2	0	0
ASV664	0	0	0	0	0	0	0	0	0	0	0	0	0	0	2	0	0
ASV665	0	0	0	0	0	0	0	0	0	0	0	0	0	0	2	0	0
ASV666	0	0	0	0	0	0	0	0	0	0	0	0	0	0	2	0	0
ASV667	0	0	0	0	0	0	0	0	0	0	0	0	0	0	2	0	0
ASV669	0	0	0	0	0	0	0	0	0	0	0	0	0	0	2	0	0
ASV670	0	0	0	0	0	0	0	0	0	0	0	0	0	0	2	0	0
ASV671	0	0	0	0	0	0	0	0	0	0	0	0	0	0	2	0	0
ASV672	0	0	0	0	0	0	0	0	0	0	0	0	0	0	2	0	0
ASV674	0	0	0	0	0	0	0	0	0	0	0	0	0	0	2	0	0
ASV675	0	0	0	0	0	0	0	0	0	0	0	0	0	0	0	2	0
ASV676	0	0	0	0	0	0	0	0	0	0	0	0	0	0	0	2	0
ASV677	0	0	0	0	0	0	0	0	0	0	0	0	0	0	0	2	0
ASV678	0	0	0	0	0	0	0	0	0	0	0	0	0	0	0	2	0
ASV679	0	0	0	0	0	0	0	0	0	0	0	0	0	0	0	2	0
ASV680	0	0	0	0	0	0	0	0	0	0	0	0	0	0	0	2	0
ASV681	0	0	0	0	0	0	0	0	0	0	0	0	0	0	0	2	0
ASV682	0	0	0	0	0	0	0	0	0	0	0	0	0	0	0	2	0
ASV683	0	0	0	0	0	0	0	0	0	0	0	0	0	0	0	2	0
ASV684	0	0	0	0	0	0	0	0	0	0	0	0	0	0	0	2	0
ASV685	0	0	0	0	0	0	0	0	0	0	0	0	0	0	0	2	0
ASV686	0	0	0	0	0	0	0	0	0	0	0	0	0	0	0	2	0
ASV687	0	0	0	0	0	0	0	0	0	0	0	0	0	0	0	2	0
ASV688	0	0	0	0	0	0	0	0	0	0	0	0	0	0	0	2	0
ASV689	0	0	0	0	0	0	0	0	0	0	0	0	0	0	0	2	0
ASV690	0	0	0	0	0	0	0	0	0	0	0	0	0	0	0	2	0
ASV691	0	0	0	0	0	0	0	0	0	0	0	0	0	0	0	2	0
ASV692	0	0	0	0	0	0	0	0	0	0	0	0	0	0	0	2	0
ASV693	0	0	0	0	0	0	0	0	0	0	0	0	0	0	0	2	0
ASV694	0	0	0	0	0	0	0	0	0	0	0	0	0	0	0	2	0
ASV695	0	0	0	0	0	0	0	0	0	0	0	0	0	0	0	0	2
ASV696	0	0	0	0	0	0	0	0	0	0	0	0	0	0	0	0	2
ASV697	0	0	0	0	0	0	0	0	0	0	0	0	0	0	0	0	2
ASV698	0	0	0	0	0	0	0	0	0	0	0	0	0	0	0	0	2
ASV699	0	0	0	0	0	0	0	0	0	0	0	0	0	0	0	0	2
ASV700	0	0	0	0	0	0	0	0	0	0	0	0	0	0	0	0	2
ASV701	0	0	0	0	0	0	0	0	0	0	0	0	0	0	0	0	2
ASV702	0	0	0	0	0	0	0	0	0	0	0	0	0	0	0	0	2
ASV704	0	0	0	0	0	0	0	0	0	0	0	0	0	0	0	0	2
ASV705	0	0	0	0	0	0	0	0	0	0	0	0	0	0	0	0	2
ASV706	0	0	0	0	0	0	0	0	0	0	0	0	0	0	0	0	2
ASV707	0	0	0	0	0	0	0	0	0	0	0	0	0	0	0	0	2
ASV708	0	0	0	0	0	0	0	0	0	0	0	0	0	0	0	0	2
ASV709	0	0	0	0	0	0	0	0	0	0	0	0	0	0	0	0	2
ASV710	0	0	0	0	0	0	0	0	0	0	0	0	0	0	0	0	2
ASV711	0	0	0	0	0	0	0	0	0	0	0	0	0	0	0	0	2
ASV712	0	0	0	0	0	0	0	0	0	0	0	0	0	0	0	0	2
ASV713	0	0	0	0	0	0	0	0	0	0	0	0	0	0	0	0	2
ASV714	0	0	0	0	0	0	0	0	0	0	0	0	0	0	0	0	2
ASV715	0	0	0	0	0	0	0	0	0	0	0	0	0	0	0	0	2
ASV716	0	0	0	0	0	0	0	0	0	0	0	0	0	0	0	0	2
ASV717	0	0	0	0	0	0	0	0	0	0	0	0	0	0	0	0	2
ASV718	0	0	0	0	0	0	0	0	0	0	0	0	0	0	0	0	2
ASV719	0	0	0	0	0	0	0	0	0	0	0	0	0	0	0	0	2
ASV720	0	0	0	0	0	0	0	0	0	0	0	0	0	0	0	0	2
ASV721	0	0	0	0	0	0	0	0	0	0	0	0	0	0	0	0	2
ASV722	0	0	0	0	0	0	0	0	0	0	0	0	0	0	0	0	2
ASV724	0	0	0	0	0	0	0	0	0	0	0	0	0	0	0	0	2
ASV725	0	0	0	0	0	0	0	0	0	0	0	0	0	0	0	0	2
ASV726	0	0	0	0	0	0	0	0	0	0	1	0	0	0	0	0	0
ASV727	0	0	0	0	0	0	0	0	0	0	0	0	0	0	1	0	0
ASV728	0	0	0	0	0	0	0	0	0	0	0	0	0	0	1	0	0
ASV729	0	0	0	0	0	0	0	0	0	0	0	0	0	0	0	1	0
ASV730	0	0	0	0	0	0	0	0	0	0	0	0	0	0	0	0	1
ASV731	0	0	0	0	0	0	0	0	0	0	0	0	0	0	0	0	1

## Sheet: 2022_tax
	Kingdom	Phylum	Class	Order	Family	Genus
ASV1	Bacteria	Proteobacteria	Gammaproteobacteria	Burkholderiales	Burkholderiaceae	Burkholderia-Caballeronia-Paraburkholderia
ASV2	Bacteria	Bacteroidota	Bacteroidia	Flavobacteriales	Flavobacteriaceae	Flavobacterium
ASV3	Bacteria	Proteobacteria	Alphaproteobacteria	Rhodobacterales	Rhodobacteraceae	Ascidiaceihabitans
ASV4	Bacteria	Proteobacteria	Alphaproteobacteria	SAR11 clade	Clade I	Clade Ia
ASV5	Bacteria	Bacteroidota	Bacteroidia	Flavobacteriales	Flavobacteriaceae	NS4 marine group
ASV6	Bacteria	Cyanobacteria	Cyanobacteriia	Synechococcales	Cyanobiaceae	Synechococcus CC9902
ASV7	Bacteria	Proteobacteria	Gammaproteobacteria	Burkholderiales	Comamonadaceae	Limnohabitans
ASV8	Bacteria	Bacteroidota	Bacteroidia	Flavobacteriales	Flavobacteriaceae	NS4 marine group
ASV9	Bacteria	Bacteroidota	Bacteroidia	Flavobacteriales	Flavobacteriaceae	NS4 marine group
ASV10	Bacteria	Bacteroidota	Bacteroidia	Flavobacteriales	NS9 marine group	Unclassified
ASV11	Bacteria	Proteobacteria	Gammaproteobacteria	Burkholderiales	Burkholderiaceae	Burkholderia-Caballeronia-Paraburkholderia
ASV12	Bacteria	Bacteroidota	Bacteroidia	Flavobacteriales	Flavobacteriaceae	NS4 marine group
ASV13	Bacteria	Bacteroidota	Bacteroidia	Flavobacteriales	Flavobacteriaceae	Flavobacterium
ASV14	Bacteria	Proteobacteria	Alphaproteobacteria	SAR11 clade	Clade I	Clade Ia
ASV15	Bacteria	Proteobacteria	Alphaproteobacteria	SAR11 clade	Clade I	Clade Ia
ASV16	Bacteria	Bacteroidota	Bacteroidia	Flavobacteriales	Flavobacteriaceae	NS5 marine group
ASV17	Bacteria	Proteobacteria	Alphaproteobacteria	SAR11 clade	Clade I	Clade Ia
ASV18	Bacteria	Cyanobacteria	Cyanobacteriia	Synechococcales	Cyanobiaceae	Synechococcus CC9902
ASV19	Bacteria	Bacteroidota	Bacteroidia	Cytophagales	Spirosomaceae	Pseudarcicella
ASV20	Bacteria	Proteobacteria	Alphaproteobacteria	Puniceispirillales	SAR116 clade	Unclassified
ASV21	Bacteria	Proteobacteria	Alphaproteobacteria	Rhodobacterales	Rhodobacteraceae	Ascidiaceihabitans
ASV22	Bacteria	Cyanobacteria	Cyanobacteriia	Synechococcales	Cyanobiaceae	Synechococcus CC9902
ASV23	Bacteria	Proteobacteria	Alphaproteobacteria	SAR11 clade	Clade II	Unclassified
ASV24	Bacteria	Bacteroidota	Bacteroidia	Flavobacteriales	Flavobacteriaceae	NS4 marine group
ASV25	Bacteria	Bacteroidota	Bacteroidia	Flavobacteriales	Cryomorphaceae	Unclassified
ASV26	Bacteria	Proteobacteria	Gammaproteobacteria	Pseudomonadales	Moraxellaceae	Enhydrobacter
ASV27	Bacteria	Bacteroidota	Bacteroidia	Flavobacteriales	Flavobacteriaceae	NS3a marine group
ASV28	Bacteria	Bacteroidota	Bacteroidia	Flavobacteriales	Flavobacteriaceae	Flavobacterium
ASV29	Bacteria	Planctomycetota	Planctomycetes	Pirellulales	Pirellulaceae	Unclassified
ASV30	Bacteria	Bacteroidota	Bacteroidia	Flavobacteriales	NS7 marine group	Unclassified
ASV31	Bacteria	Bacteroidota	Bacteroidia	Flavobacteriales	Flavobacteriaceae	Flavobacterium
ASV32	Bacteria	Cyanobacteria	Cyanobacteriia	Synechococcales	Cyanobiaceae	Synechococcus CC9902
ASV33	Bacteria	Proteobacteria	Gammaproteobacteria	Thiotrichales	Thiotrichaceae	Unclassified
ASV34	Bacteria	Bacteroidota	Bacteroidia	Flavobacteriales	Flavobacteriaceae	NS5 marine group
ASV35	Bacteria	Bacteroidota	Rhodothermia	Balneolales	Balneolaceae	Balneola
ASV36	Bacteria	Proteobacteria	Gammaproteobacteria	Xanthomonadales	Xanthomonadaceae	Stenotrophomonas
ASV37	Bacteria	Bacteroidota	Bacteroidia	Flavobacteriales	Flavobacteriaceae	Flavobacterium
ASV38	Bacteria	Bacteroidota	Bacteroidia	Flavobacteriales	Flavobacteriaceae	Polaribacter
ASV39	Bacteria	Bacteroidota	Bacteroidia	Flavobacteriales	Flavobacteriaceae	NS5 marine group
ASV40	Bacteria	Bacteroidota	Bacteroidia	Flavobacteriales	Flavobacteriaceae	Flavobacterium
ASV41	Bacteria	Proteobacteria	Gammaproteobacteria	Pseudomonadales	SAR86 clade	Unclassified
ASV42	Bacteria	Bacteroidota	Bacteroidia	Flavobacteriales	Crocinitomicaceae	Fluviicola
ASV43	Bacteria	Bacteroidota	Bacteroidia	Flavobacteriales	Flavobacteriaceae	NS4 marine group
ASV44	Bacteria	Proteobacteria	Alphaproteobacteria	Rhizobiales	Stappiaceae	Unclassified
ASV45	Bacteria	Bacteroidota	Bacteroidia	Flavobacteriales	Flavobacteriaceae	NS4 marine group
ASV46	Bacteria	Proteobacteria	Alphaproteobacteria	Rhodobacterales	Rhodobacteraceae	Planktomarina
ASV47	Bacteria	Bacteroidota	Bacteroidia	Flavobacteriales	Flavobacteriaceae	NS4 marine group
ASV48	Bacteria	Bacteroidota	Bacteroidia	Flavobacteriales	Flavobacteriaceae	NS5 marine group
ASV49	Bacteria	Bacteroidota	Bacteroidia	Flavobacteriales	Crocinitomicaceae	Fluviicola
ASV50	Bacteria	Proteobacteria	Gammaproteobacteria	Enterobacterales	Alteromonadaceae	Glaciecola
ASV51	Bacteria	Bacteroidota	Bacteroidia	Flavobacteriales	Cryomorphaceae	Unclassified
ASV53	Bacteria	Proteobacteria	Alphaproteobacteria	Rhodobacterales	Rhodobacteraceae	Litorimicrobium
ASV54	Bacteria	Proteobacteria	Gammaproteobacteria	Burkholderiales	Burkholderiaceae	Burkholderia-Caballeronia-Paraburkholderia
ASV55	Bacteria	Actinobacteriota	Actinobacteria	Micrococcales	Microbacteriaceae	Microbacterium
ASV56	Bacteria	Verrucomicrobiota	Verrucomicrobiae	Opitutales	Puniceicoccaceae	Lentimonas
ASV57	Bacteria	Proteobacteria	Alphaproteobacteria	Rhizobiales	Stappiaceae	Unclassified
ASV58	Bacteria	Proteobacteria	Gammaproteobacteria	Pseudomonadales	SAR86 clade	Unclassified
ASV59	Bacteria	Proteobacteria	Gammaproteobacteria	Burkholderiales	Comamonadaceae	Unclassified
ASV60	Bacteria	Proteobacteria	Alphaproteobacteria	Rhodobacterales	Rhodobacteraceae	Ascidiaceihabitans
ASV61	Bacteria	Actinobacteriota	Actinobacteria	Propionibacteriales	Propionibacteriaceae	Cutibacterium
ASV62	Bacteria	Bacteroidota	Bacteroidia	Flavobacteriales	Flavobacteriaceae	NS4 marine group
ASV63	Bacteria	Proteobacteria	Alphaproteobacteria	Puniceispirillales	SAR116 clade	Candidatus Puniceispirillum
ASV64	Bacteria	Proteobacteria	Alphaproteobacteria	SAR11 clade	Clade IV	Unclassified
ASV65	Bacteria	Bacteroidota	Bacteroidia	Chitinophagales	Chitinophagaceae	Sediminibacterium
ASV66	Bacteria	Bacteroidota	Bacteroidia	Sphingobacteriales	NS11-12 marine group	Unclassified
ASV67	Bacteria	Proteobacteria	Gammaproteobacteria	Pseudomonadales	Halieaceae	OM60(NOR5) clade
ASV68	Bacteria	Proteobacteria	Gammaproteobacteria	Pseudomonadales	Halieaceae	OM60(NOR5) clade
ASV70	Bacteria	Proteobacteria	Gammaproteobacteria	Pseudomonadales	Halieaceae	OM60(NOR5) clade
ASV71	Bacteria	Proteobacteria	Gammaproteobacteria	Pseudomonadales	SAR86 clade	Unclassified
ASV72	Bacteria	Bacteroidota	Bacteroidia	Flavobacteriales	Flavobacteriaceae	NS5 marine group
ASV73	Bacteria	Bacteroidota	Bacteroidia	Flavobacteriales	Crocinitomicaceae	Fluviicola
ASV74	Bacteria	Actinobacteriota	Actinobacteria	Micrococcales	Microbacteriaceae	Rhodoluna
ASV75	Bacteria	Proteobacteria	Gammaproteobacteria	Pseudomonadales	SAR86 clade	Unclassified
ASV76	Bacteria	Planctomycetota	Planctomycetes	Pirellulales	Pirellulaceae	Blastopirellula
ASV77	Bacteria	Proteobacteria	Alphaproteobacteria	Rhodobacterales	Rhodobacteraceae	Nereida
ASV78	Bacteria	Proteobacteria	Gammaproteobacteria	Burkholderiales	Burkholderiaceae	Burkholderia-Caballeronia-Paraburkholderia
ASV79	Bacteria	Proteobacteria	Alphaproteobacteria	Sphingomonadales	Sphingomonadaceae	Erythrobacter
ASV82	Bacteria	Bacteroidota	Bacteroidia	Flavobacteriales	Flavobacteriaceae	NS4 marine group
ASV83	Bacteria	Bacteroidota	Bacteroidia	Flavobacteriales	Flavobacteriaceae	Flavobacterium
ASV84	Bacteria	Bacteroidota	Bacteroidia	Chitinophagales	Chitinophagaceae	Sediminibacterium
ASV85	Bacteria	Proteobacteria	Gammaproteobacteria	Burkholderiales	Comamonadaceae	Rhodoferax
ASV86	Bacteria	Actinobacteriota	Actinobacteria	Frankiales	Sporichthyaceae	hgcI clade
ASV87	Bacteria	Proteobacteria	Gammaproteobacteria	Burkholderiales	Methylophilaceae	OM43 clade
ASV88	Bacteria	Bacteroidota	Bacteroidia	Flavobacteriales	Flavobacteriaceae	NS5 marine group
ASV89	Bacteria	Bacteroidota	Bacteroidia	Flavobacteriales	Flavobacteriaceae	NS5 marine group
ASV90	Bacteria	Bacteroidota	Bacteroidia	Flavobacteriales	Crocinitomicaceae	Fluviicola
ASV91	Bacteria	Proteobacteria	Gammaproteobacteria	Pseudomonadales	Porticoccaceae	SAR92 clade
ASV92	Bacteria	Actinobacteriota	Actinobacteria	Frankiales	Sporichthyaceae	hgcI clade
ASV93	Bacteria	Proteobacteria	Alphaproteobacteria	Rhodobacterales	Rhodobacteraceae	Marinibacterium
ASV94	Bacteria	Bacteroidota	Bacteroidia	Flavobacteriales	Flavobacteriaceae	Unclassified
ASV95	Bacteria	Proteobacteria	Alphaproteobacteria	SAR11 clade	Clade IV	Unclassified
ASV96	Bacteria	Bacteroidota	Bacteroidia	Flavobacteriales	Flavobacteriaceae	Ochrovirga
ASV97	Bacteria	Bacteroidota	Bacteroidia	Flavobacteriales	Flavobacteriaceae	Flavobacterium
ASV98	Bacteria	Bacteroidota	Bacteroidia	Flavobacteriales	Flavobacteriaceae	Formosa
ASV99	Bacteria	Proteobacteria	Alphaproteobacteria	Rhodospirillales	AEGEAN-169 marine group	Unclassified
ASV100	Bacteria	Proteobacteria	Gammaproteobacteria	Pseudomonadales	SAR86 clade	Unclassified
ASV101	Bacteria	Marinimicrobia (SAR406 clade)	Unclassified	Unclassified	Unclassified	Unclassified
ASV102	Bacteria	Cyanobacteria	Cyanobacteriia	Synechococcales	Cyanobiaceae	Synechococcus CC9902
ASV104	Bacteria	Proteobacteria	Gammaproteobacteria	Enterobacterales	Alteromonadaceae	Glaciecola
ASV105	Bacteria	Bacteroidota	Bacteroidia	Flavobacteriales	Flavobacteriaceae	NS4 marine group
ASV106	Bacteria	Bacteroidota	Bacteroidia	Flavobacteriales	Flavobacteriaceae	NS5 marine group
ASV107	Bacteria	Proteobacteria	Alphaproteobacteria	Puniceispirillales	SAR116 clade	Unclassified
ASV108	Bacteria	Bacteroidota	Bacteroidia	Flavobacteriales	Flavobacteriaceae	Flavobacterium
ASV109	Bacteria	Actinobacteriota	Acidimicrobiia	Actinomarinales	Actinomarinaceae	Candidatus Actinomarina
ASV110	Bacteria	Proteobacteria	Gammaproteobacteria	Pseudomonadales	Saccharospirillaceae	Oceaniserpentilla
ASV112	Bacteria	Proteobacteria	Alphaproteobacteria	Sphingomonadales	Sphingomonadaceae	Sphingobium
ASV114	Bacteria	Proteobacteria	Alphaproteobacteria	Rhizobiales	Stappiaceae	Unclassified
ASV115	Bacteria	Firmicutes	Bacilli	Staphylococcales	Staphylococcaceae	Staphylococcus
ASV117	Bacteria	Proteobacteria	Alphaproteobacteria	Puniceispirillales	SAR116 clade	Unclassified
ASV118	Bacteria	Proteobacteria	Gammaproteobacteria	Burkholderiales	Comamonadaceae	Limnohabitans
ASV119	Bacteria	Proteobacteria	Alphaproteobacteria	SAR11 clade	Clade I	Clade Ia
ASV120	Bacteria	Actinobacteriota	Actinobacteria	Frankiales	Sporichthyaceae	Unclassified
ASV121	Bacteria	Proteobacteria	Alphaproteobacteria	Rhodobacterales	Rhodobacteraceae	Unclassified
ASV122	Bacteria	Bacteroidota	Bacteroidia	Flavobacteriales	Flavobacteriaceae	NS5 marine group
ASV123	Bacteria	Proteobacteria	Alphaproteobacteria	SAR11 clade	Clade I	Clade Ib
ASV124	Bacteria	Bacteroidota	Bacteroidia	Flavobacteriales	Flavobacteriaceae	NS5 marine group
ASV125	Bacteria	Proteobacteria	Alphaproteobacteria	Rhodospirillales	AEGEAN-169 marine group	Unclassified
ASV126	Bacteria	Verrucomicrobiota	Verrucomicrobiae	Opitutales	Puniceicoccaceae	MB11C04 marine group
ASV127	Bacteria	Proteobacteria	Gammaproteobacteria	Pseudomonadales	SAR86 clade	Unclassified
ASV128	Bacteria	Bacteroidota	Bacteroidia	Flavobacteriales	Flavobacteriaceae	NS5 marine group
ASV129	Bacteria	Cyanobacteria	Cyanobacteriia	Cyanobacteriales	Phormidiaceae	Planktothrix NIVA-CYA 15
ASV130	Bacteria	Bacteroidota	Bacteroidia	Flavobacteriales	Cryomorphaceae	Unclassified
ASV131	Bacteria	Proteobacteria	Alphaproteobacteria	Sphingomonadales	Sphingomonadaceae	Sphingorhabdus
ASV132	Bacteria	Proteobacteria	Gammaproteobacteria	Burkholderiales	Comamonadaceae	Rhodoferax
ASV133	Bacteria	Proteobacteria	Gammaproteobacteria	Enterobacterales	Pseudoalteromonadaceae	Pseudoalteromonas
ASV134	Bacteria	Bacteroidota	Bacteroidia	Flavobacteriales	Flavobacteriaceae	Aurantivirga
ASV135	Bacteria	Actinobacteriota	Acidimicrobiia	Actinomarinales	Actinomarinaceae	Candidatus Actinomarina
ASV136	Bacteria	Cyanobacteria	Cyanobacteriia	Synechococcales	Cyanobiaceae	Prochlorococcus MIT9313
ASV137	Bacteria	Bacteroidota	Bacteroidia	Flavobacteriales	Cryomorphaceae	Unclassified
ASV138	Bacteria	Dadabacteria	Dadabacteriia	Dadabacteriales	Unclassified	Unclassified
ASV139	Bacteria	Proteobacteria	Gammaproteobacteria	Burkholderiales	Comamonadaceae	Limnohabitans
ASV140	Bacteria	Actinobacteriota	Actinobacteria	Pseudonocardiales	Pseudonocardiaceae	Prauserella
ASV141	Bacteria	Bacteroidota	Bacteroidia	Sphingobacteriales	NS11-12 marine group	Unclassified
ASV143	Bacteria	Bacteroidota	Bacteroidia	Flavobacteriales	Flavobacteriaceae	NS5 marine group
ASV144	Bacteria	Proteobacteria	Alphaproteobacteria	Puniceispirillales	SAR116 clade	Candidatus Puniceispirillum
ASV145	Bacteria	Bacteroidota	Bacteroidia	Cytophagales	Cyclobacteriaceae	Algoriphagus
ASV146	Bacteria	Firmicutes	Bacilli	Bacillales	Unclassified	Unclassified
ASV147	Bacteria	Proteobacteria	Alphaproteobacteria	SAR11 clade	Clade III	Unclassified
ASV148	Bacteria	Proteobacteria	Gammaproteobacteria	Burkholderiales	Comamonadaceae	Limnohabitans
ASV149	Bacteria	Firmicutes	Bacilli	Bacillales	Marinococcaceae	Alteribacillus
ASV150	Bacteria	Bacteroidota	Bacteroidia	Flavobacteriales	Flavobacteriaceae	NS4 marine group
ASV151	Bacteria	Bacteroidota	Bacteroidia	Flavobacteriales	Flavobacteriaceae	NS2b marine group
ASV152	Bacteria	Verrucomicrobiota	Kiritimatiellae	Kiritimatiellales	Kiritimatiellaceae	R76-B128
ASV153	Bacteria	Bacteroidota	Bacteroidia	Flavobacteriales	Flavobacteriaceae	NS5 marine group
ASV154	Bacteria	Bacteroidota	Bacteroidia	Flavobacteriales	Flavobacteriaceae	Flavobacterium
ASV155	Bacteria	Proteobacteria	Alphaproteobacteria	Rickettsiales	S25-593	Unclassified
ASV156	Bacteria	Proteobacteria	Alphaproteobacteria	SAR11 clade	Clade IV	Unclassified
ASV157	Bacteria	Cyanobacteria	Cyanobacteriia	Synechococcales	Cyanobiaceae	Synechococcus CC9902
ASV158	Bacteria	Proteobacteria	Gammaproteobacteria	Pseudomonadales	Moraxellaceae	Acinetobacter
ASV159	Bacteria	Bacteroidota	Bacteroidia	Flavobacteriales	NS9 marine group	Unclassified
ASV160	Bacteria	Proteobacteria	Alphaproteobacteria	Rickettsiales	S25-593	Unclassified
ASV161	Bacteria	Bacteroidota	Bacteroidia	Flavobacteriales	Flavobacteriaceae	NS5 marine group
ASV163	Bacteria	Proteobacteria	Gammaproteobacteria	Pseudomonadales	KI89A clade	Unclassified
ASV164	Bacteria	Bacteroidota	Bacteroidia	Flavobacteriales	Flavobacteriaceae	NS4 marine group
ASV165	Bacteria	Proteobacteria	Gammaproteobacteria	Pseudomonadales	SAR86 clade	Unclassified
ASV166	Bacteria	Bacteroidota	Bacteroidia	Flavobacteriales	NS9 marine group	Unclassified
ASV167	Bacteria	Actinobacteriota	Acidimicrobiia	Actinomarinales	Actinomarinaceae	Candidatus Actinomarina
ASV168	Bacteria	Bacteroidota	Rhodothermia	Balneolales	Balneolaceae	Balneola
ASV169	Bacteria	Bacteroidota	Bacteroidia	Sphingobacteriales	env.OPS 17	Unclassified
ASV170	Bacteria	Proteobacteria	Gammaproteobacteria	Pseudomonadales	SAR86 clade	Unclassified
ASV171	Bacteria	Proteobacteria	Gammaproteobacteria	Burkholderiales	Burkholderiaceae	Polynucleobacter
ASV172	Bacteria	Bacteroidota	Bacteroidia	Flavobacteriales	NS9 marine group	Unclassified
ASV173	Bacteria	Bacteroidota	Bacteroidia	Flavobacteriales	Flavobacteriaceae	NS5 marine group
ASV174	Bacteria	Proteobacteria	Alphaproteobacteria	Rhodobacterales	Rhodobacteraceae	Roseovarius
ASV175	Bacteria	Actinobacteriota	Acidimicrobiia	Actinomarinales	Actinomarinaceae	Candidatus Actinomarina
ASV176	Bacteria	Bacteroidota	Bacteroidia	Flavobacteriales	Flavobacteriaceae	NS5 marine group
ASV177	Bacteria	Proteobacteria	Alphaproteobacteria	Rhodobacterales	Rhodobacteraceae	Unclassified
ASV178	Bacteria	Actinobacteriota	Acidimicrobiia	Microtrichales	Ilumatobacteraceae	CL500-29 marine group
ASV179	Bacteria	Bacteroidota	Bacteroidia	Sphingobacteriales	env.OPS 17	Unclassified
ASV180	Bacteria	Proteobacteria	Alphaproteobacteria	SAR11 clade	Clade I	Clade Ib
ASV181	Bacteria	Proteobacteria	Gammaproteobacteria	Thiotrichales	Thiotrichaceae	Unclassified
ASV184	Bacteria	Proteobacteria	Gammaproteobacteria	Burkholderiales	MWH-UniP1 aquatic group	Unclassified
ASV185	Bacteria	Proteobacteria	Gammaproteobacteria	Pseudomonadales	SAR86 clade	Unclassified
ASV188	Bacteria	Planctomycetota	OM190	Unclassified	Unclassified	Unclassified
ASV189	Bacteria	Proteobacteria	Alphaproteobacteria	Thalassobaculales	Nisaeaceae	OM75 clade
ASV190	Bacteria	Actinobacteriota	Actinobacteria	Frankiales	Sporichthyaceae	hgcI clade
ASV192	Bacteria	Bacteroidota	Bacteroidia	Cytophagales	Cyclobacteriaceae	Marinoscillum
ASV193	Bacteria	Proteobacteria	Gammaproteobacteria	Enterobacterales	Vibrionaceae	Vibrio
ASV194	Bacteria	Proteobacteria	Gammaproteobacteria	Burkholderiales	Methylophilaceae	Candidatus Methylopumilus
ASV195	Bacteria	Proteobacteria	Gammaproteobacteria	Pseudomonadales	Pseudohongiellaceae	Pseudohongiella
ASV196	Bacteria	Proteobacteria	Alphaproteobacteria	Rhodospirillales	AEGEAN-169 marine group	Unclassified
ASV198	Bacteria	Bacteroidota	Bacteroidia	Flavobacteriales	Flavobacteriaceae	Flavobacterium
ASV199	Bacteria	Proteobacteria	Alphaproteobacteria	Puniceispirillales	SAR116 clade	Unclassified
ASV200	Bacteria	Actinobacteriota	Actinobacteria	Frankiales	Sporichthyaceae	Candidatus Planktophila
ASV201	Bacteria	Proteobacteria	Alphaproteobacteria	Reyranellales	Reyranellaceae	Reyranella
ASV202	Bacteria	Bacteroidota	Bacteroidia	Flavobacteriales	Flavobacteriaceae	Aurantivirga
ASV203	Bacteria	Marinimicrobia (SAR406 clade)	Unclassified	Unclassified	Unclassified	Unclassified
ASV204	Bacteria	Bacteroidota	Bacteroidia	Flavobacteriales	Flavobacteriaceae	NS5 marine group
ASV205	Bacteria	Proteobacteria	Gammaproteobacteria	Burkholderiales	Oxalobacteraceae	Massilia
ASV206	Bacteria	Proteobacteria	Gammaproteobacteria	Pseudomonadales	SAR86 clade	Unclassified
ASV207	Bacteria	Dadabacteria	Dadabacteriia	Dadabacteriales	Unclassified	Unclassified
ASV209	Bacteria	Proteobacteria	Alphaproteobacteria	Rhodobacterales	Rhodobacteraceae	Marivita
ASV210	Bacteria	Cyanobacteria	Cyanobacteriia	Synechococcales	Cyanobiaceae	Synechococcus CC9902
ASV211	Bacteria	Proteobacteria	Alphaproteobacteria	SAR11 clade	Clade IV	Unclassified
ASV212	Bacteria	Actinobacteriota	Actinobacteria	Frankiales	Sporichthyaceae	hgcI clade
ASV213	Bacteria	Proteobacteria	Gammaproteobacteria	Pseudomonadales	SAR86 clade	Unclassified
ASV217	Bacteria	Proteobacteria	Gammaproteobacteria	Pseudomonadales	Litoricolaceae	Litoricola
ASV218	Bacteria	Proteobacteria	Alphaproteobacteria	Rhodobacterales	Rhodobacteraceae	Lentibacter
ASV219	Bacteria	Proteobacteria	Gammaproteobacteria	Pseudomonadales	KI89A clade	Unclassified
ASV220	Bacteria	Actinobacteriota	Acidimicrobiia	Actinomarinales	Actinomarinaceae	Candidatus Actinomarina
ASV221	Bacteria	Proteobacteria	Gammaproteobacteria	Burkholderiales	Burkholderiaceae	Polynucleobacter
ASV223	Bacteria	Firmicutes	Bacilli	Bacillales	Bacillaceae	Bacillus
ASV224	Bacteria	Verrucomicrobiota	Verrucomicrobiae	Opitutales	Puniceicoccaceae	MB11C04 marine group
ASV225	Bacteria	Proteobacteria	Gammaproteobacteria	Burkholderiales	Comamonadaceae	Unclassified
ASV226	Bacteria	Bacteroidota	Bacteroidia	Bacteroidales	Bacteroidaceae	Bacteroides
ASV227	Bacteria	Proteobacteria	Gammaproteobacteria	Pseudomonadales	Halieaceae	OM60(NOR5) clade
ASV228	Bacteria	Proteobacteria	Gammaproteobacteria	Thiotrichales	Thiotrichaceae	Unclassified
ASV229	Bacteria	Bacteroidota	Bacteroidia	Cytophagales	Spirosomaceae	Emticicia
ASV230	Bacteria	Proteobacteria	Alphaproteobacteria	Puniceispirillales	SAR116 clade	Candidatus Puniceispirillum
ASV231	Bacteria	Proteobacteria	Gammaproteobacteria	Pseudomonadales	KI89A clade	Unclassified
ASV232	Bacteria	Actinobacteriota	Acidimicrobiia	Microtrichales	Ilumatobacteraceae	CL500-29 marine group
ASV233	Bacteria	Bacteroidota	Bacteroidia	Chitinophagales	Chitinophagaceae	Sediminibacterium
ASV234	Bacteria	Proteobacteria	Alphaproteobacteria	Rickettsiales	S25-593	Unclassified
ASV235	Bacteria	Proteobacteria	Alphaproteobacteria	Defluviicoccales	Unclassified	Unclassified
ASV236	Bacteria	Chloroflexi	Dehalococcoidia	SAR202 clade	Unclassified	Unclassified
ASV237	Bacteria	Proteobacteria	Gammaproteobacteria	Gammaproteobacteria Incertae Sedis	Unknown Family	Marinicella
ASV238	Bacteria	Proteobacteria	Alphaproteobacteria	Elsterales	Elsteraceae	Unclassified
ASV239	Bacteria	Proteobacteria	Gammaproteobacteria	Pseudomonadales	SAR86 clade	Unclassified
ASV242	Bacteria	Proteobacteria	Alphaproteobacteria	Caulobacterales	Caulobacteraceae	Caulobacter
ASV243	Bacteria	Proteobacteria	Gammaproteobacteria	Pseudomonadales	SAR86 clade	Unclassified
ASV244	Bacteria	Bacteroidota	Bacteroidia	Flavobacteriales	Flavobacteriaceae	NS5 marine group
ASV246	Bacteria	Bacteroidota	Bacteroidia	Flavobacteriales	Flavobacteriaceae	NS4 marine group
ASV247	Bacteria	Proteobacteria	Alphaproteobacteria	Puniceispirillales	SAR116 clade	Unclassified
ASV248	Bacteria	Proteobacteria	Gammaproteobacteria	Burkholderiales	Methylophilaceae	OM43 clade
ASV249	Bacteria	Verrucomicrobiota	Verrucomicrobiae	Pedosphaerales	Pedosphaeraceae	SCGC AAA164-E04
ASV250	Bacteria	Bacteroidota	Bacteroidia	Flavobacteriales	Crocinitomicaceae	Fluviicola
ASV251	Bacteria	Proteobacteria	Gammaproteobacteria	Pseudomonadales	Moraxellaceae	Acinetobacter
ASV252	Archaea	Crenarchaeota	Nitrososphaeria	Nitrosopumilales	Nitrosopumilaceae	Candidatus Nitrosopelagicus
ASV253	Bacteria	Proteobacteria	Alphaproteobacteria	Rickettsiales	S25-593	Unclassified
ASV255	Bacteria	Proteobacteria	Alphaproteobacteria	Rhodospirillales	AEGEAN-169 marine group	Unclassified
ASV256	Bacteria	Proteobacteria	Alphaproteobacteria	Rhodobacterales	Rhodobacteraceae	Paracoccus
ASV257	Bacteria	Proteobacteria	Gammaproteobacteria	Burkholderiales	Hydrogenophilaceae	Tepidiphilus
ASV259	Bacteria	Proteobacteria	Gammaproteobacteria	Burkholderiales	Comamonadaceae	Hydrogenophaga
ASV260	Bacteria	Proteobacteria	Gammaproteobacteria	Burkholderiales	Methylophilaceae	OM43 clade
ASV261	Bacteria	Actinobacteriota	Acidimicrobiia	Microtrichales	Ilumatobacteraceae	CL500-29 marine group
ASV262	Bacteria	Bacteroidota	Bacteroidia	Cytophagales	Cyclobacteriaceae	Marinoscillum
ASV264	Bacteria	Proteobacteria	Gammaproteobacteria	Pseudomonadales	Porticoccaceae	SAR92 clade
ASV265	Bacteria	Proteobacteria	Gammaproteobacteria	Burkholderiales	Comamonadaceae	Unclassified
ASV266	Bacteria	Bacteroidota	Bacteroidia	Bacteroidales	Prevotellaceae	Prevotella_9
ASV267	Bacteria	Planctomycetota	Phycisphaerae	Phycisphaerales	Phycisphaeraceae	CL500-3
ASV268	Bacteria	Proteobacteria	Gammaproteobacteria	Pseudomonadales	SAR86 clade	Unclassified
ASV270	Bacteria	Proteobacteria	Alphaproteobacteria	Rickettsiales	S25-593	Unclassified
ASV271	Bacteria	Proteobacteria	Gammaproteobacteria	Pseudomonadales	Pseudomonadaceae	Pseudomonas
ASV272	Bacteria	Marinimicrobia (SAR406 clade)	Unclassified	Unclassified	Unclassified	Unclassified
ASV273	Bacteria	Verrucomicrobiota	Verrucomicrobiae	Opitutales	Puniceicoccaceae	Coraliomargarita
ASV274	Bacteria	Proteobacteria	Gammaproteobacteria	Pseudomonadales	Porticoccaceae	SAR92 clade
ASV275	Bacteria	Verrucomicrobiota	Verrucomicrobiae	Opitutales	Puniceicoccaceae	MB11C04 marine group
ASV276	Bacteria	Proteobacteria	Alphaproteobacteria	Rhodospirillales	AEGEAN-169 marine group	Unclassified
ASV277	Bacteria	Proteobacteria	Gammaproteobacteria	Granulosicoccales	Granulosicoccaceae	Granulosicoccus
ASV278	Bacteria	Proteobacteria	Gammaproteobacteria	Burkholderiales	Comamonadaceae	Limnohabitans
ASV279	Bacteria	Cyanobacteria	Cyanobacteriia	Phormidesmiales	Phormidesmiaceae	Phormidium MBIC10003
ASV280	Bacteria	Bacteroidota	Bacteroidia	Cytophagales	Spirosomaceae	Arcicella
ASV282	Bacteria	Proteobacteria	Gammaproteobacteria	Burkholderiales	Comamonadaceae	Rhizobacter
ASV283	Bacteria	Proteobacteria	Gammaproteobacteria	Burkholderiales	Alcaligenaceae	GKS98 freshwater group
ASV287	Bacteria	Actinobacteriota	Acidimicrobiia	Actinomarinales	Actinomarinaceae	Candidatus Actinomarina
ASV288	Bacteria	Bacteroidota	Bacteroidia	Sphingobacteriales	NS11-12 marine group	Unclassified
ASV289	Bacteria	Bacteroidota	Rhodothermia	Balneolales	Balneolaceae	Balneola
ASV290	Bacteria	Actinobacteriota	Actinobacteria	Micrococcales	Microbacteriaceae	Microbacterium
ASV291	Bacteria	Bacteroidota	Bacteroidia	Flavobacteriales	Flavobacteriaceae	Flavobacterium
ASV292	Bacteria	Bacteroidota	Bacteroidia	Bacteroidales	Prevotellaceae	Prevotella_9
ASV293	Bacteria	Bacteroidota	Bacteroidia	Flavobacteriales	Flavobacteriaceae	Lutimonas
ASV294	Bacteria	Proteobacteria	Alphaproteobacteria	Sphingomonadales	Sphingomonadaceae	Erythrobacter
ASV296	Bacteria	Proteobacteria	Alphaproteobacteria	Rhodobacterales	Rhodobacteraceae	Unclassified
ASV300	Bacteria	Proteobacteria	Gammaproteobacteria	Xanthomonadales	Xanthomonadaceae	Stenotrophomonas
ASV301	Bacteria	Proteobacteria	Alphaproteobacteria	Rhodobacterales	Rhodobacteraceae	Unclassified
ASV302	Bacteria	Proteobacteria	Gammaproteobacteria	Pseudomonadales	SAR86 clade	Unclassified
ASV305	Bacteria	Proteobacteria	Gammaproteobacteria	Pseudomonadales	Halieaceae	OM60(NOR5) clade
ASV306	Bacteria	Proteobacteria	Gammaproteobacteria	Burkholderiales	Comamonadaceae	Rhizobacter
ASV307	Bacteria	Proteobacteria	Gammaproteobacteria	Burkholderiales	Comamonadaceae	Acidovorax
ASV308	Bacteria	Proteobacteria	Alphaproteobacteria	Defluviicoccales	Unclassified	Unclassified
ASV309	Bacteria	Chloroflexi	SL56 marine group	Unclassified	Unclassified	Unclassified
ASV310	Bacteria	Bacteroidota	Bacteroidia	Flavobacteriales	Flavobacteriaceae	Formosa
ASV311	Bacteria	Proteobacteria	Alphaproteobacteria	SAR11 clade	Clade III	Unclassified
ASV312	Bacteria	Bacteroidota	Bacteroidia	Flavobacteriales	Flavobacteriaceae	NS5 marine group
ASV314	Bacteria	Proteobacteria	Gammaproteobacteria	Burkholderiales	Comamonadaceae	Unclassified
ASV315	Bacteria	Bacteroidota	Bacteroidia	Sphingobacteriales	NS11-12 marine group	Unclassified
ASV316	Bacteria	Planctomycetota	OM190	Unclassified	Unclassified	Unclassified
ASV317	Bacteria	Bacteroidota	Bacteroidia	Flavobacteriales	Flavobacteriaceae	Aureicoccus
ASV318	Bacteria	Bacteroidota	Bacteroidia	Flavobacteriales	Flavobacteriaceae	NS4 marine group
ASV319	Bacteria	Actinobacteriota	Actinobacteria	Corynebacteriales	Corynebacteriaceae	Corynebacterium
ASV320	Bacteria	Proteobacteria	Gammaproteobacteria	Legionellales	Legionellaceae	Legionella
ASV321	Bacteria	Proteobacteria	Gammaproteobacteria	Xanthomonadales	Xanthomonadaceae	Luteimonas
ASV322	Bacteria	Proteobacteria	Alphaproteobacteria	Parvibaculales	OCS116 clade	Unclassified
ASV323	Bacteria	Proteobacteria	Alphaproteobacteria	Rhodospirillales	AEGEAN-169 marine group	Unclassified
ASV324	Bacteria	Proteobacteria	Alphaproteobacteria	Rhodobacterales	Rhodobacteraceae	Unclassified
ASV326	Bacteria	Marinimicrobia (SAR406 clade)	Unclassified	Unclassified	Unclassified	Unclassified
ASV327	Bacteria	Actinobacteriota	Actinobacteria	Frankiales	Sporichthyaceae	hgcI clade
ASV328	Bacteria	Bacteroidota	Bacteroidia	Bacteroidales	Prevotellaceae	Prevotella
ASV329	Bacteria	Actinobacteriota	Actinobacteria	Corynebacteriales	Corynebacteriaceae	Corynebacterium
ASV330	Bacteria	Bacteroidota	Bacteroidia	Flavobacteriales	Flavobacteriaceae	Flavobacterium
ASV331	Bacteria	Bacteroidota	Bacteroidia	Flavobacteriales	Flavobacteriaceae	Flavobacterium
ASV332	Bacteria	Planctomycetota	Planctomycetes	Pirellulales	Pirellulaceae	Rubripirellula
ASV333	Bacteria	Proteobacteria	Gammaproteobacteria	Thiotrichales	Thiotrichaceae	Leucothrix
ASV334	Archaea	Crenarchaeota	Nitrososphaeria	Nitrosopumilales	Nitrosopumilaceae	Candidatus Nitrosopumilus
ASV335	Bacteria	Proteobacteria	Alphaproteobacteria	Rickettsiales	S25-593	Unclassified
ASV336	Bacteria	Bacteroidota	Bacteroidia	Flavobacteriales	NS7 marine group	Unclassified
ASV337	Bacteria	Proteobacteria	Gammaproteobacteria	Enterobacterales	Vibrionaceae	Vibrio
ASV338	Bacteria	Proteobacteria	Gammaproteobacteria	Thiotrichales	Thiotrichaceae	Thiothrix
ASV339	Bacteria	Proteobacteria	Alphaproteobacteria	Rhodobacterales	Rhodobacteraceae	Ascidiaceihabitans
ASV340	Bacteria	Bacteroidota	Bacteroidia	Bacteroidales	Bacteroidaceae	Bacteroides
ASV341	Bacteria	Proteobacteria	Gammaproteobacteria	Burkholderiales	Comamonadaceae	Unclassified
ASV343	Bacteria	Proteobacteria	Gammaproteobacteria	Burkholderiales	Comamonadaceae	Limnohabitans
ASV344	Bacteria	Bacteroidota	Bacteroidia	Flavobacteriales	Flavobacteriaceae	NS5 marine group
ASV345	Bacteria	Proteobacteria	Gammaproteobacteria	Enterobacterales	Pseudoalteromonadaceae	Pseudoalteromonas
ASV346	Bacteria	Bacteroidota	Bacteroidia	Flavobacteriales	Flavobacteriaceae	Aurantivirga
ASV347	Bacteria	Bacteroidota	Bacteroidia	Flavobacteriales	NS9 marine group	Unclassified
ASV348	Bacteria	Firmicutes	Bacilli	Bacillales	Unclassified	Unclassified
ASV349	Bacteria	Bacteroidota	Bacteroidia	Chitinophagales	Saprospiraceae	Portibacter
ASV351	Bacteria	Bacteroidota	Bacteroidia	Flavobacteriales	NS9 marine group	Unclassified
ASV352	Archaea	Crenarchaeota	Nitrososphaeria	Nitrosopumilales	Nitrosopumilaceae	Candidatus Nitrosopumilus
ASV353	Bacteria	Proteobacteria	Gammaproteobacteria	Burkholderiales	Alcaligenaceae	GKS98 freshwater group
ASV354	Bacteria	Bacteroidota	Bacteroidia	Chitinophagales	Saprospiraceae	Unclassified
ASV355	Bacteria	Proteobacteria	Alphaproteobacteria	Caulobacterales	Hyphomonadaceae	Hellea
ASV357	Bacteria	Proteobacteria	Alphaproteobacteria	Defluviicoccales	Unclassified	Unclassified
ASV358	Bacteria	Proteobacteria	Alphaproteobacteria	SAR11 clade	Clade III	Unclassified
ASV359	Bacteria	Verrucomicrobiota	Verrucomicrobiae	Opitutales	Puniceicoccaceae	MB11C04 marine group
ASV360	Bacteria	Bacteroidota	Bacteroidia	Chitinophagales	Chitinophagaceae	Sediminibacterium
ASV361	Bacteria	Bacteroidota	Bacteroidia	Flavobacteriales	Flavobacteriaceae	NS2b marine group
ASV362	Bacteria	Bacteroidota	Bacteroidia	Flavobacteriales	Flavobacteriaceae	Pibocella
ASV363	Bacteria	Verrucomicrobiota	Verrucomicrobiae	Verrucomicrobiales	Rubritaleaceae	Roseibacillus
ASV365	Bacteria	Proteobacteria	Alphaproteobacteria	SAR11 clade	Clade III	Unclassified
ASV366	Bacteria	Proteobacteria	Gammaproteobacteria	Burkholderiales	Nitrosomonadaceae	MND1
ASV367	Bacteria	Proteobacteria	Alphaproteobacteria	Rhizobiales	Rhizobiaceae	Allorhizobium-Neorhizobium-Pararhizobium-Rhizobium
ASV368	Bacteria	Cyanobacteria	Cyanobacteriia	Cyanobacteriales	Chroococcidiopsaceae	Unclassified
ASV370	Bacteria	Bacteroidota	Bacteroidia	Flavobacteriales	Crocinitomicaceae	Salinirepens
ASV371	Bacteria	Bacteroidota	Bacteroidia	Sphingobacteriales	Sphingobacteriaceae	Mucilaginibacter
ASV372	Bacteria	Bacteroidota	Bacteroidia	Flavobacteriales	Cryomorphaceae	Vicingus
ASV374	Bacteria	Bacteroidota	Bacteroidia	Flavobacteriales	Flavobacteriaceae	Flavobacterium
ASV375	Bacteria	Proteobacteria	Alphaproteobacteria	Rhodobacterales	Rhodobacteraceae	Unclassified
ASV376	Bacteria	Actinobacteriota	Actinobacteria	Frankiales	Sporichthyaceae	hgcI clade
ASV378	Bacteria	Bacteroidota	Bacteroidia	Cytophagales	Cyclobacteriaceae	Marinoscillum
ASV379	Bacteria	Firmicutes	Clostridia	Oscillospirales	Ruminococcaceae	Faecalibacterium
ASV380	Bacteria	Proteobacteria	Alphaproteobacteria	Puniceispirillales	SAR116 clade	Candidatus Puniceispirillum
ASV381	Bacteria	Planctomycetota	Planctomycetes	Pirellulales	Pirellulaceae	Blastopirellula
ASV382	Bacteria	Proteobacteria	Gammaproteobacteria	Pseudomonadales	SAR86 clade	Unclassified
ASV383	Bacteria	Firmicutes	Bacilli	Bacillales	Sporolactobacillaceae	Unclassified
ASV384	Bacteria	Proteobacteria	Alphaproteobacteria	Rhodobacterales	Rhodobacteraceae	Falsirhodobacter
ASV385	Bacteria	Proteobacteria	Gammaproteobacteria	Burkholderiales	Comamonadaceae	Hydrogenophaga
ASV386	Bacteria	Bacteroidota	Bacteroidia	Bacteroidales	Bacteroidaceae	Bacteroides
ASV387	Bacteria	Proteobacteria	Alphaproteobacteria	Rhodobacterales	Rhodobacteraceae	Unclassified
ASV388	Bacteria	Bacteroidota	Bacteroidia	Bacteroidales	Bacteroidaceae	Bacteroides
ASV389	Bacteria	Actinobacteriota	Actinobacteria	Frankiales	Sporichthyaceae	Candidatus Planktophila
ASV390	Bacteria	Proteobacteria	Alphaproteobacteria	Rhodospirillales	AEGEAN-169 marine group	Unclassified
ASV391	Bacteria	Proteobacteria	Gammaproteobacteria	Steroidobacterales	Woeseiaceae	Woeseia
ASV392	Bacteria	Bacteroidota	Bacteroidia	Chitinophagales	Chitinophagaceae	Dinghuibacter
ASV393	Bacteria	Proteobacteria	Alphaproteobacteria	Rhodobacterales	Rhodobacteraceae	HIMB11
ASV394	Bacteria	Bacteroidota	Bacteroidia	Flavobacteriales	Flavobacteriaceae	Flavobacterium
ASV395	Bacteria	Bacteroidota	Bacteroidia	Chitinophagales	Saprospiraceae	Unclassified
ASV396	Bacteria	Bacteroidota	Bacteroidia	Flavobacteriales	Cryomorphaceae	Unclassified
ASV397	Bacteria	Proteobacteria	Gammaproteobacteria	Burkholderiales	Oxalobacteraceae	CM1G08
ASV398	Bacteria	Proteobacteria	Gammaproteobacteria	Pseudomonadales	Marinobacteraceae	Marinobacter
ASV400	Bacteria	Proteobacteria	Alphaproteobacteria	Rickettsiales	S25-593	Unclassified
ASV401	Bacteria	Proteobacteria	Alphaproteobacteria	Puniceispirillales	SAR116 clade	Unclassified
ASV402	Bacteria	Planctomycetota	Planctomycetes	Planctomycetales	Unclassified	Unclassified
ASV403	Bacteria	Planctomycetota	Planctomycetes	Gemmatales	Gemmataceae	Unclassified
ASV404	Bacteria	Bacteroidota	Bacteroidia	Flavobacteriales	NS9 marine group	Unclassified
ASV405	Bacteria	Proteobacteria	Gammaproteobacteria	Pseudomonadales	SAR86 clade	Unclassified
ASV406	Bacteria	Actinobacteriota	Actinobacteria	Frankiales	Sporichthyaceae	hgcI clade
ASV407	Bacteria	Desulfobacterota	Desulfobulbia	Desulfobulbales	Desulfocapsaceae	Unclassified
ASV408	Bacteria	Desulfobacterota	Desulfobacteria	Desulfobacterales	Desulfosarcinaceae	Unclassified
ASV409	Bacteria	Bacteroidota	Bacteroidia	Chitinophagales	Saprospiraceae	Unclassified
ASV410	Bacteria	Proteobacteria	Gammaproteobacteria	Burkholderiales	Comamonadaceae	Unclassified
ASV412	Bacteria	Verrucomicrobiota	Verrucomicrobiae	Pedosphaerales	Pedosphaeraceae	SCGC AAA164-E04
ASV413	Bacteria	Firmicutes	Negativicutes	Veillonellales-Selenomonadales	Veillonellaceae	Veillonella
ASV414	Bacteria	Proteobacteria	Gammaproteobacteria	Gammaproteobacteria Incertae Sedis	Unknown Family	Unclassified
ASV415	Bacteria	Bacteroidota	Bacteroidia	Chitinophagales	Chitinophagaceae	Taibaiella
ASV416	Bacteria	Bacteroidota	Bacteroidia	Sphingobacteriales	NS11-12 marine group	Unclassified
ASV417	Bacteria	Bacteroidota	Bacteroidia	Flavobacteriales	Flavobacteriaceae	NS4 marine group
ASV418	Bacteria	Planctomycetota	Planctomycetes	Pirellulales	Pirellulaceae	Blastopirellula
ASV419	Bacteria	Bacteroidota	Bacteroidia	Flavobacteriales	Flavobacteriaceae	Croceitalea
ASV420	Bacteria	Bacteroidota	Bacteroidia	Chitinophagales	Unclassified	Unclassified
ASV421	Bacteria	Proteobacteria	Gammaproteobacteria	Coxiellales	Coxiellaceae	Coxiella
ASV422	Bacteria	Bacteroidota	Bacteroidia	Cytophagales	Spirosomaceae	Lacihabitans
ASV423	Bacteria	Proteobacteria	Alphaproteobacteria	Rickettsiales	AB1	Unclassified
ASV425	Bacteria	Proteobacteria	Gammaproteobacteria	Enterobacterales	Yersiniaceae	Yersinia
ASV426	Bacteria	Proteobacteria	Alphaproteobacteria	Rhodobacterales	Rhodobacteraceae	Marinovum
ASV427	Bacteria	Proteobacteria	Alphaproteobacteria	Caulobacterales	Hyphomonadaceae	Litorimonas
ASV429	Bacteria	Bacteroidota	Bacteroidia	Cytophagales	Cyclobacteriaceae	Ekhidna
ASV430	Bacteria	Proteobacteria	Gammaproteobacteria	Burkholderiales	Hydrogenophilaceae	Unclassified
ASV431	Bacteria	Proteobacteria	Gammaproteobacteria	Pseudomonadales	SAR86 clade	Unclassified
ASV432	Bacteria	Bacteroidota	Bacteroidia	Flavobacteriales	NS9 marine group	Unclassified
ASV433	Bacteria	Verrucomicrobiota	Verrucomicrobiae	Verrucomicrobiales	Rubritaleaceae	Luteolibacter
ASV434	Bacteria	Verrucomicrobiota	Verrucomicrobiae	Unclassified	Unclassified	Unclassified
ASV435	Bacteria	Planctomycetota	Planctomycetes	Pirellulales	Pirellulaceae	Pir4 lineage
ASV436	Bacteria	Bacteroidota	Bacteroidia	Bacteroidales	Tannerellaceae	Macellibacteroides
ASV437	Bacteria	Bacteroidota	Bacteroidia	Chitinophagales	Saprospiraceae	Unclassified
ASV438	Bacteria	Bacteroidota	Bacteroidia	Chitinophagales	Chitinophagaceae	Unclassified
ASV439	Bacteria	Proteobacteria	Gammaproteobacteria	Pseudomonadales	SAR86 clade	Unclassified
ASV440	Bacteria	Firmicutes	Bacilli	Mycoplasmatales	Mycoplasmataceae	Candidatus Bacilloplasma
ASV441	Bacteria	Proteobacteria	Alphaproteobacteria	Puniceispirillales	SAR116 clade	Unclassified
ASV443	Bacteria	Proteobacteria	Gammaproteobacteria	Unclassified	Unclassified	Unclassified
ASV444	Bacteria	Bacteroidota	Bacteroidia	Bacteroidales	Rikenellaceae	Alistipes
ASV445	Bacteria	Proteobacteria	Alphaproteobacteria	Sphingomonadales	Sphingomonadaceae	Sphingomonas
ASV447	Bacteria	Verrucomicrobiota	Verrucomicrobiae	Opitutales	Puniceicoccaceae	MB11C04 marine group
ASV448	Archaea	Crenarchaeota	Nitrososphaeria	Nitrosopumilales	Nitrosopumilaceae	Candidatus Nitrosopumilus
ASV449	Bacteria	Proteobacteria	Alphaproteobacteria	Caulobacterales	Hyphomonadaceae	Unclassified
ASV450	Bacteria	Planctomycetota	BD7-11	Unclassified	Unclassified	Unclassified
ASV451	Bacteria	Proteobacteria	Gammaproteobacteria	Pseudomonadales	SAR86 clade	Unclassified
ASV452	Bacteria	Proteobacteria	Gammaproteobacteria	Enterobacterales	Vibrionaceae	Vibrio
ASV454	Bacteria	Bacteroidota	Bacteroidia	Cytophagales	Spirosomaceae	Unclassified
ASV455	Bacteria	NB1-j	Unclassified	Unclassified	Unclassified	Unclassified
ASV456	Bacteria	Bacteroidota	Bacteroidia	Cytophagales	Spirosomaceae	Lacihabitans
ASV457	Bacteria	Bacteroidota	Bacteroidia	Flavobacteriales	Flavobacteriaceae	Aquibacter
ASV458	Bacteria	Bacteroidota	Bacteroidia	Chitinophagales	Saprospiraceae	Unclassified
ASV459	Bacteria	Bacteroidota	Bacteroidia	Bacteroidales	Bacteroidaceae	Bacteroides
ASV460	Bacteria	Bacteroidota	Bacteroidia	Bacteroidales	Tannerellaceae	Macellibacteroides
ASV462	Bacteria	Firmicutes	Clostridia	Oscillospirales	Ruminococcaceae	[Eubacterium] siraeum group
ASV464	Bacteria	Actinobacteriota	Acidimicrobiia	Microtrichales	Ilumatobacteraceae	CL500-29 marine group
ASV465	Bacteria	Bacteroidota	Bacteroidia	Sphingobacteriales	Sphingobacteriaceae	Pedobacter
ASV466	Bacteria	Proteobacteria	Alphaproteobacteria	Puniceispirillales	SAR116 clade	Candidatus Puniceispirillum
ASV467	Bacteria	Verrucomicrobiota	Verrucomicrobiae	Verrucomicrobiales	Rubritaleaceae	Roseibacillus
ASV468	Bacteria	Cyanobacteria	Cyanobacteriia	Synechococcales	Cyanobiaceae	Unclassified
ASV469	Bacteria	Bacteroidota	Bacteroidia	Flavobacteriales	Flavobacteriaceae	Aurantivirga
ASV470	Bacteria	Proteobacteria	Alphaproteobacteria	Micavibrionales	Micavibrionaceae	Unclassified
ASV471	Bacteria	Firmicutes	Clostridia	Lachnospirales	Lachnospiraceae	Unclassified
ASV472	Bacteria	Cyanobacteria	Cyanobacteriia	Synechococcales	Cyanobiaceae	Unclassified
ASV474	Bacteria	Bacteroidota	Bacteroidia	Chitinophagales	Saprospiraceae	Rubidimonas
ASV475	Bacteria	Proteobacteria	Alphaproteobacteria	Caulobacterales	Hyphomonadaceae	Unclassified
ASV476	Bacteria	Bacteroidota	Bacteroidia	Flavobacteriales	Cryomorphaceae	Vicingus
ASV477	Bacteria	Proteobacteria	Alphaproteobacteria	SAR11 clade	Clade I	Clade Ia
ASV478	Bacteria	Firmicutes	Clostridia	Lachnospirales	Lachnospiraceae	Unclassified
ASV479	Bacteria	Desulfobacterota	Desulfobacteria	Desulfobacterales	Desulfosarcinaceae	Unclassified
ASV481	Bacteria	Firmicutes	Clostridia	Peptostreptococcales-Tissierellales	Fusibacteraceae	Fusibacter
ASV484	Bacteria	Planctomycetota	Phycisphaerae	Phycisphaerales	Phycisphaeraceae	CL500-3
ASV485	Bacteria	Proteobacteria	Gammaproteobacteria	UBA10353 marine group	Unclassified	Unclassified
ASV486	Bacteria	Bacteroidota	Ignavibacteria	Ignavibacteriales	Melioribacteraceae	Unclassified
ASV487	Bacteria	Verrucomicrobiota	Kiritimatiellae	Kiritimatiellales	Kiritimatiellaceae	R76-B128
ASV488	Bacteria	Planctomycetota	Planctomycetes	Pirellulales	Pirellulaceae	Unclassified
ASV489	Bacteria	Bacteroidota	Bacteroidia	Flavobacteriales	Cryomorphaceae	Vicingus
ASV491	Bacteria	Bacteroidota	Bacteroidia	Bacteroidales	Prolixibacteraceae	Unclassified
ASV493	Bacteria	Proteobacteria	Alphaproteobacteria	Rhizobiales	Stappiaceae	Unclassified
ASV494	Bacteria	Proteobacteria	Gammaproteobacteria	Xanthomonadales	Xanthomonadaceae	Arenimonas
ASV495	Bacteria	Bacteroidota	Bacteroidia	Bacteroidales	Bacteroidetes BD2-2	Unclassified
ASV496	Bacteria	Bacteroidota	Bacteroidia	Flavobacteriales	Flavobacteriaceae	NS5 marine group
ASV497	Archaea	Crenarchaeota	Nitrososphaeria	Nitrosopumilales	Nitrosopumilaceae	Candidatus Nitrosopumilus
ASV499	Bacteria	Verrucomicrobiota	Verrucomicrobiae	Verrucomicrobiales	Rubritaleaceae	Luteolibacter
ASV500	Bacteria	Margulisbacteria	Unclassified	Unclassified	Unclassified	Unclassified
ASV501	Bacteria	Bacteroidota	Bacteroidia	Cytophagales	Cyclobacteriaceae	Unclassified
ASV502	Bacteria	Chloroflexi	SL56 marine group	Unclassified	Unclassified	Unclassified
ASV503	Bacteria	Proteobacteria	Alphaproteobacteria	Rhizobiales	Rhizobiales Incertae Sedis	Phreatobacter
ASV504	Bacteria	Proteobacteria	Gammaproteobacteria	Pseudomonadales	Nitrincolaceae	Unclassified
ASV505	Bacteria	Proteobacteria	Gammaproteobacteria	Enterobacterales	Shewanellaceae	Shewanella
ASV507	Bacteria	Proteobacteria	Gammaproteobacteria	Ectothiorhodospirales	Ectothiorhodospiraceae	Unclassified
ASV508	Bacteria	Firmicutes	Clostridia	Lachnospirales	Lachnospiraceae	Blautia
ASV510	Bacteria	Verrucomicrobiota	Verrucomicrobiae	Pedosphaerales	Pedosphaeraceae	SH3-11
ASV511	Bacteria	Bdellovibrionota	Bdellovibrionia	Bdellovibrionales	Bdellovibrionaceae	OM27 clade
ASV512	Bacteria	Proteobacteria	Gammaproteobacteria	Diplorickettsiales	Diplorickettsiaceae	Unclassified
ASV513	Bacteria	Bacteroidota	Bacteroidia	Flavobacteriales	Flavobacteriaceae	Unclassified
ASV514	Bacteria	Bacteroidota	Bacteroidia	Cytophagales	Cyclobacteriaceae	Unclassified
ASV515	Bacteria	Bacteroidota	Bacteroidia	Flavobacteriales	Flavobacteriaceae	NS4 marine group
ASV516	Bacteria	Bacteroidota	Bacteroidia	Bacteroidales	Bacteroidaceae	Bacteroides
ASV517	Bacteria	Desulfobacterota	Desulfovibrionia	Desulfovibrionales	Desulfovibrionaceae	Bilophila
ASV518	Bacteria	Proteobacteria	Gammaproteobacteria	UBA10353 marine group	Unclassified	Unclassified
ASV519	Bacteria	Proteobacteria	Alphaproteobacteria	Caulobacterales	Hyphomonadaceae	Robiginitomaculum
ASV520	Bacteria	Firmicutes	Clostridia	Peptostreptococcales-Tissierellales	Fusibacteraceae	Fusibacter
ASV521	Bacteria	Proteobacteria	Alphaproteobacteria	Rickettsiales	Rickettsiaceae	Candidatus Megaira
ASV522	Bacteria	Bacteroidota	Bacteroidia	Cytophagales	Spirosomaceae	Arcicella
ASV523	Bacteria	Bacteroidota	Bacteroidia	Bacteroidales	Unclassified	Unclassified
ASV525	Bacteria	Bacteroidota	Bacteroidia	Flavobacteriales	Flavobacteriaceae	Citreitalea
ASV526	Bacteria	Bacteroidota	Bacteroidia	Cytophagales	Flammeovirgaceae	Flexithrix
ASV527	Bacteria	Proteobacteria	Gammaproteobacteria	Enterobacterales	Pseudoalteromonadaceae	Pseudoalteromonas
ASV528	Bacteria	Firmicutes	Clostridia	Oscillospirales	Ruminococcaceae	Unclassified
ASV529	Bacteria	SAR324 clade(Marine group B)	Unclassified	Unclassified	Unclassified	Unclassified
ASV530	Bacteria	Bacteroidota	Bacteroidia	Flavobacteriales	Flavobacteriaceae	Flavobacterium
ASV531	Bacteria	Bacteroidota	Bacteroidia	Cytophagales	Cyclobacteriaceae	Unclassified
ASV532	Bacteria	Verrucomicrobiota	Verrucomicrobiae	Unclassified	Unclassified	Unclassified
ASV533	Bacteria	Bacteroidota	Bacteroidia	Flavobacteriales	NS9 marine group	Unclassified
ASV534	Bacteria	Bacteroidota	Bacteroidia	Chitinophagales	Chitinophagaceae	Taibaiella
ASV535	Bacteria	Proteobacteria	Gammaproteobacteria	Thiomicrospirales	Thiomicrospiraceae	Thiomicrorhabdus
ASV536	Bacteria	Acidobacteriota	Vicinamibacteria	Vicinamibacterales	Unclassified	Unclassified
ASV537	Bacteria	Cyanobacteria	Cyanobacteriia	Synechococcales	Cyanobiaceae	Unclassified
ASV538	Bacteria	Bacteroidota	Bacteroidia	Flavobacteriales	Flavobacteriaceae	Unclassified
ASV540	Bacteria	Verrucomicrobiota	Verrucomicrobiae	Opitutales	Puniceicoccaceae	Unclassified
ASV541	Bacteria	Proteobacteria	Gammaproteobacteria	JG36-TzT-191	Unclassified	Unclassified
ASV542	Bacteria	Proteobacteria	Gammaproteobacteria	Burkholderiales	Comamonadaceae	Unclassified
ASV543	Bacteria	Bacteroidota	Bacteroidia	Flavobacteriales	Flavobacteriaceae	Flavobacterium
ASV544	Bacteria	Dependentiae	Babeliae	Babeliales	Unclassified	Unclassified
ASV545	Bacteria	Proteobacteria	Gammaproteobacteria	Nitrosococcales	Nitrosococcaceae	CI75cm.2.12
ASV547	Bacteria	Bacteroidota	Bacteroidia	Flavobacteriales	Flavobacteriaceae	NS4 marine group
ASV548	Bacteria	Verrucomicrobiota	Omnitrophia	Omnitrophales	Omnitrophaceae	Candidatus Omnitrophus
ASV549	Bacteria	Proteobacteria	Alphaproteobacteria	Rickettsiales	Unclassified	Unclassified
ASV550	Bacteria	Bacteroidota	Bacteroidia	Flavobacteriales	Crocinitomicaceae	Fluviicola
ASV551	Bacteria	Planctomycetota	Planctomycetes	Planctomycetales	Schlesneriaceae	Unclassified
ASV552	Bacteria	Firmicutes	Clostridia	Clostridiales	Clostridiaceae	Unclassified
ASV553	Bacteria	Firmicutes	Bacilli	Erysipelotrichales	Erysipelotrichaceae	Catenisphaera
ASV554	Bacteria	Proteobacteria	Gammaproteobacteria	Pseudomonadales	SAR86 clade	Unclassified
ASV555	Bacteria	Bacteroidota	Bacteroidia	Chitinophagales	Unclassified	Unclassified
ASV556	Bacteria	Proteobacteria	Alphaproteobacteria	Rhodospirillales	Rhodospirillaceae	Unclassified
ASV557	Bacteria	Dependentiae	Babeliae	Babeliales	Unclassified	Unclassified
ASV558	Bacteria	Proteobacteria	Gammaproteobacteria	Unclassified	Unclassified	Unclassified
ASV559	Bacteria	Proteobacteria	Alphaproteobacteria	SAR11 clade	Unclassified	Unclassified
ASV560	Bacteria	Bacteroidota	Bacteroidia	Bacteroidales	Marinifilaceae	Marinifilum
ASV561	Bacteria	Elusimicrobiota	Lineage IIa	Unclassified	Unclassified	Unclassified
ASV562	Bacteria	Bacteroidota	Bacteroidia	Flavobacteriales	Flavobacteriaceae	NS4 marine group
ASV563	Bacteria	Bacteroidota	Bacteroidia	Chitinophagales	Saprospiraceae	Rubidimonas
ASV564	Bacteria	Proteobacteria	Gammaproteobacteria	Pseudomonadales	Pseudomonadaceae	Pseudomonas
ASV565	Bacteria	Proteobacteria	Alphaproteobacteria	Rhodospirillales	AEGEAN-169 marine group	Unclassified
ASV566	Bacteria	Verrucomicrobiota	Verrucomicrobiae	Chthoniobacterales	Terrimicrobiaceae	Terrimicrobium
ASV567	Bacteria	Proteobacteria	Gammaproteobacteria	Pseudomonadales	Moraxellaceae	Acinetobacter
ASV569	Bacteria	Bacteroidota	Bacteroidia	Chitinophagales	Saprospiraceae	Unclassified
ASV570	Bacteria	Bacteroidota	Bacteroidia	Chitinophagales	Chitinophagaceae	Sediminibacterium
ASV571	Bacteria	Campylobacterota	Campylobacteria	Campylobacterales	Arcobacteraceae	Poseidonibacter
ASV572	Bacteria	Proteobacteria	Alphaproteobacteria	Caulobacterales	Parvularculaceae	Marinicaulis
ASV573	Bacteria	Proteobacteria	Gammaproteobacteria	Legionellales	Legionellaceae	Legionella
ASV574	Bacteria	Bacteroidota	Bacteroidia	Bacteroidales	Prevotellaceae	Prevotella
ASV576	Bacteria	Planctomycetota	Planctomycetes	Pirellulales	Pirellulaceae	Blastopirellula
ASV578	Bacteria	Proteobacteria	Gammaproteobacteria	HOC36	Unclassified	Unclassified
ASV580	Bacteria	Proteobacteria	Alphaproteobacteria	Caulobacterales	Hyphomonadaceae	Maricaulis
ASV581	Bacteria	Bacteroidota	Bacteroidia	Sphingobacteriales	env.OPS 17	Unclassified
ASV582	Bacteria	Proteobacteria	Alphaproteobacteria	Rickettsiales	SM2D12	Unclassified
ASV583	Bacteria	Planctomycetota	BD7-11	Unclassified	Unclassified	Unclassified
ASV585	Bacteria	Bacteroidota	Bacteroidia	Chitinophagales	Saprospiraceae	Unclassified
ASV586	Bacteria	Actinobacteriota	Acidimicrobiia	Microtrichales	Ilumatobacteraceae	CL500-29 marine group
ASV587	Bacteria	Verrucomicrobiota	Verrucomicrobiae	Verrucomicrobiales	Rubritaleaceae	Rubritalea
ASV588	Bacteria	Spirochaetota	Spirochaetia	Spirochaetales	Spirochaetaceae	Sediminispirochaeta
ASV589	Bacteria	Bacteroidota	Bacteroidia	Flavobacteriales	Cryomorphaceae	NS10 marine group
ASV590	Bacteria	Cyanobacteria	Vampirivibrionia	Vampirovibrionales	Vampirovibrionaceae	Unclassified
ASV591	Bacteria	Proteobacteria	Alphaproteobacteria	Caulobacterales	Caulobacteraceae	Caulobacter
ASV592	Bacteria	Proteobacteria	Gammaproteobacteria	Pseudomonadales	Spongiibacteraceae	Zhongshania
ASV593	Bacteria	Fibrobacterota	Fibrobacteria	Fibrobacterales	Fibrobacteraceae	Unclassified
ASV594	Bacteria	Proteobacteria	Alphaproteobacteria	Rickettsiales	SM2D12	Unclassified
ASV595	Bacteria	Planctomycetota	Pla4 lineage	Unclassified	Unclassified	Unclassified
ASV596	Bacteria	Planctomycetota	Phycisphaerae	Phycisphaerales	Phycisphaeraceae	Phycisphaera
ASV597	Bacteria	Verrucomicrobiota	Omnitrophia	Omnitrophales	Unclassified	Unclassified
ASV598	Bacteria	Proteobacteria	Gammaproteobacteria	Diplorickettsiales	Diplorickettsiaceae	Aquicella
ASV599	Bacteria	Planctomycetota	Planctomycetes	Planctomycetales	Rubinisphaeraceae	Unclassified
ASV601	Bacteria	Proteobacteria	Gammaproteobacteria	Enterobacterales	Psychromonadaceae	Psychromonas
ASV602	Bacteria	Bacteroidota	Bacteroidia	Chitinophagales	Saprospiraceae	Portibacter
ASV603	Bacteria	Bdellovibrionota	Bdellovibrionia	Bdellovibrionales	Bdellovibrionaceae	OM27 clade
ASV604	Bacteria	Verrucomicrobiota	Verrucomicrobiae	Opitutales	Opitutaceae	Lacunisphaera
ASV605	Bacteria	Bacteroidota	Bacteroidia	Bacteroidales	Prevotellaceae	Prevotella
ASV606	Bacteria	Bacteroidota	Bacteroidia	Bacteroidales	Paludibacteraceae	Paludibacter
ASV607	Bacteria	Bacteroidota	Bacteroidia	Cytophagales	Spirosomaceae	Unclassified
ASV608	Bacteria	Proteobacteria	Gammaproteobacteria	KF-JG30-C25	Unclassified	Unclassified
ASV609	Bacteria	Verrucomicrobiota	Verrucomicrobiae	Verrucomicrobiales	Akkermansiaceae	Akkermansia
ASV610	Bacteria	Bacteroidota	Bacteroidia	Cytophagales	Cyclobacteriaceae	Marinoscillum
ASV611	Bacteria	Bacteroidota	Bacteroidia	Bacteroidales	Rikenellaceae	Unclassified
ASV612	Bacteria	Firmicutes	Bacilli	Izemoplasmatales	Izemoplasmataceae	Izimaplasma
ASV614	Bacteria	Bacteroidota	Bacteroidia	Chitinophagales	Saprospiraceae	Rubidimonas
ASV615	Bacteria	Proteobacteria	Alphaproteobacteria	Rhodospirillales	Unclassified	Unclassified
ASV616	Bacteria	Firmicutes	Clostridia	Lachnospirales	Lachnospiraceae	Unclassified
ASV617	Bacteria	Firmicutes	Bacilli	Mycoplasmatales	Mycoplasmataceae	Candidatus Bacilloplasma
ASV618	Bacteria	Fibrobacterota	Fibrobacteria	Fibrobacterales	Fibrobacteraceae	Unclassified
ASV619	Bacteria	Planctomycetota	Phycisphaerae	Phycisphaerales	Phycisphaeraceae	Phycisphaera
ASV620	Bacteria	Verrucomicrobiota	Verrucomicrobiae	Verrucomicrobiales	Verrucomicrobiaceae	Prosthecobacter
ASV621	Bacteria	Bacteroidota	Bacteroidia	Sphingobacteriales	Sphingobacteriaceae	Solitalea
ASV622	Bacteria	Bacteroidota	Bacteroidia	Flavobacteriales	Crocinitomicaceae	Crocinitomix
ASV623	Bacteria	Planctomycetota	OM190	Unclassified	Unclassified	Unclassified
ASV624	Bacteria	Proteobacteria	Alphaproteobacteria	SAR11 clade	Clade I	Clade Ia
ASV626	Bacteria	Patescibacteria	Microgenomatia	Candidatus Woesebacteria	Unclassified	Unclassified
ASV627	Bacteria	Bacteroidota	Bacteroidia	Chitinophagales	Unclassified	Unclassified
ASV628	Bacteria	Elusimicrobiota	Lineage IIa	Unclassified	Unclassified	Unclassified
ASV629	Bacteria	Bacteroidota	Bacteroidia	Bacteroidales	Prevotellaceae	Prevotellaceae UCG-001
ASV630	Bacteria	Patescibacteria	Unclassified	Unclassified	Unclassified	Unclassified
ASV631	Bacteria	Bacteroidota	Bacteroidia	Cytophagales	Spirosomaceae	Runella
ASV632	Bacteria	Proteobacteria	Gammaproteobacteria	Enterobacterales	Kangiellaceae	Aliikangiella
ASV633	Bacteria	Bacteroidota	Bacteroidia	Flavobacteriales	Flavobacteriaceae	NS4 marine group
ASV634	Bacteria	Proteobacteria	Alphaproteobacteria	Rickettsiales	Rickettsiaceae	Unclassified
ASV635	Bacteria	Bacteroidota	Bacteroidia	Flavobacteriales	Flavobacteriaceae	Changchengzhania
ASV636	Bacteria	Proteobacteria	Gammaproteobacteria	Xanthomonadales	Xanthomonadaceae	Luteimonas
ASV637	Bacteria	Fibrobacterota	Fibrobacteria	Fibrobacterales	Fibrobacteraceae	Unclassified
ASV638	Bacteria	Bacteroidota	Bacteroidia	Cytophagales	Cyclobacteriaceae	Algoriphagus
ASV639	Bacteria	Firmicutes	Bacilli	Mycoplasmatales	Mycoplasmataceae	Candidatus Bacilloplasma
ASV640	Bacteria	Acidobacteriota	Vicinamibacteria	Vicinamibacterales	Vicinamibacteraceae	Unclassified
ASV641	Bacteria	Bacteroidota	Bacteroidia	Chitinophagales	Saprospiraceae	Unclassified
ASV643	Bacteria	Proteobacteria	Alphaproteobacteria	Rhodospirillales	Rhodospirillaceae	Unclassified
ASV644	Bacteria	Patescibacteria	Microgenomatia	Candidatus Curtissbacteria	Unclassified	Unclassified
ASV645	Bacteria	Fusobacteriota	Fusobacteriia	Fusobacteriales	Fusobacteriaceae	Psychrilyobacter
ASV646	Bacteria	Cyanobacteria	Vampirivibrionia	Vampirovibrionales	Unclassified	Unclassified
ASV647	Bacteria	Cyanobacteria	Vampirivibrionia	Gastranaerophilales	Unclassified	Unclassified
ASV648	Bacteria	Proteobacteria	Alphaproteobacteria	Holosporales	Holosporaceae	Unclassified
ASV649	Bacteria	Acidobacteriota	Holophagae	Holophagales	Holophagaceae	Unclassified
ASV650	Bacteria	Bacteroidota	Bacteroidia	Bacteroidales	Barnesiellaceae	Unclassified
ASV651	Bacteria	Bacteroidota	Bacteroidia	Bacteroidales	Rikenellaceae	Alistipes
ASV652	Bacteria	Proteobacteria	Gammaproteobacteria	EPR3968-O8a-Bc78	Unclassified	Unclassified
ASV653	Bacteria	Bdellovibrionota	Bdellovibrionia	Bacteriovoracales	Bacteriovoracaceae	Bacteriovorax
ASV654	Bacteria	Verrucomicrobiota	Verrucomicrobiae	Verrucomicrobiales	Rubritaleaceae	Rubritalea
ASV655	Bacteria	Fibrobacterota	Fibrobacteria	Fibrobacterales	Fibrobacteraceae	Unclassified
ASV656	Bacteria	Desulfobacterota	Desulfuromonadia	PB19	Unclassified	Unclassified
ASV657	Bacteria	Bacteroidota	Bacteroidia	Flavobacteriales	NS9 marine group	Unclassified
ASV658	Bacteria	Bacteroidota	Bacteroidia	Bacteroidales	Prolixibacteraceae	Unclassified
ASV659	Bacteria	Bdellovibrionota	Oligoflexia	Oligoflexales	Oligoflexaceae	Unclassified
ASV660	Bacteria	Dependentiae	Babeliae	Babeliales	Unclassified	Unclassified
ASV661	Bacteria	Proteobacteria	Gammaproteobacteria	Pseudomonadales	SAR86 clade	Unclassified
ASV662	Bacteria	Fusobacteriota	Fusobacteriia	Fusobacteriales	Fusobacteriaceae	Cetobacterium
ASV663	Bacteria	Bacteroidota	Bacteroidia	Bacteroidales	Paludibacteraceae	Paludibacter
ASV664	Bacteria	Proteobacteria	Alphaproteobacteria	Rhizobiales	Stappiaceae	Unclassified
ASV665	Bacteria	Actinobacteriota	Actinobacteria	Unclassified	Unclassified	Unclassified
ASV666	Bacteria	Bacteroidota	Bacteroidia	Chitinophagales	Saprospiraceae	Unclassified
ASV667	Bacteria	Bacteroidota	Bacteroidia	Chitinophagales	Saprospiraceae	Unclassified
ASV669	Bacteria	Proteobacteria	Alphaproteobacteria	Rhodospirillales	Unclassified	Unclassified
ASV670	Bacteria	Bacteroidota	Bacteroidia	Chitinophagales	Saprospiraceae	Unclassified
ASV671	Bacteria	Bacteroidota	Bacteroidia	Flavobacteriales	Flavobacteriaceae	Flavobacterium
ASV672	Bacteria	Bacteroidota	Bacteroidia	Bacteroidales	Rikenellaceae	Anaerocella
ASV674	Bacteria	Verrucomicrobiota	Omnitrophia	Omnitrophales	koll11	Unclassified
ASV675	Bacteria	Proteobacteria	Gammaproteobacteria	Enterobacterales	Psychromonadaceae	Motilimonas
ASV676	Bacteria	Bdellovibrionota	Oligoflexia	Oligoflexales	Oligoflexaceae	Unclassified
ASV677	Bacteria	Proteobacteria	Alphaproteobacteria	Rhizobiales	Rhizobiales Incertae Sedis	Phreatobacter
ASV678	Bacteria	Bacteroidota	Bacteroidia	Flavobacteriales	Flavobacteriaceae	Muricauda
ASV679	Bacteria	Bacteroidota	Bacteroidia	Unclassified	Unclassified	Unclassified
ASV680	Bacteria	Bacteroidota	Bacteroidia	Bacteroidales	Marinilabiliaceae	Carboxylicivirga
ASV681	Bacteria	Nitrospirota	Thermodesulfovibrionia	Unclassified	Unclassified	Unclassified
ASV682	Bacteria	Unclassified	Unclassified	Unclassified	Unclassified	Unclassified
ASV683	Bacteria	Bacteroidota	Bacteroidia	Chitinophagales	Unclassified	Unclassified
ASV684	Bacteria	Acidobacteriota	Blastocatellia	Blastocatellales	Blastocatellaceae	JGI 0001001-H03
ASV685	Bacteria	Proteobacteria	Gammaproteobacteria	Burkholderiales	Comamonadaceae	Unclassified
ASV686	Bacteria	Bacteroidota	Bacteroidia	Flavobacteriales	Weeksellaceae	Chryseobacterium
ASV687	Bacteria	Bacteroidota	Bacteroidia	Flavobacteriales	Flavobacteriaceae	Aurantivirga
ASV688	Bacteria	Proteobacteria	Alphaproteobacteria	Rickettsiales	Unclassified	Unclassified
ASV689	Bacteria	Firmicutes	Clostridia	Lachnospirales	Lachnospiraceae	Unclassified
ASV690	Bacteria	Chloroflexi	Anaerolineae	Ardenticatenales	Unclassified	Unclassified
ASV691	Bacteria	Firmicutes	Bacilli	Erysipelotrichales	Erysipelotrichaceae	Holdemanella
ASV692	Bacteria	Bacteroidota	Bacteroidia	Chitinophagales	Unclassified	Unclassified
ASV693	Bacteria	Proteobacteria	Gammaproteobacteria	Acidiferrobacterales	Acidiferrobacteraceae	Sulfurifustis
ASV694	Bacteria	Proteobacteria	Alphaproteobacteria	Paracaedibacterales	Paracaedibacteraceae	Unclassified
ASV695	Bacteria	Firmicutes	Bacilli	Mycoplasmatales	Mycoplasmataceae	Candidatus Bacilloplasma
ASV696	Bacteria	Bacteroidota	Bacteroidia	Cytophagales	Cyclobacteriaceae	Aureibacter
ASV697	Bacteria	Proteobacteria	Gammaproteobacteria	Burkholderiales	Comamonadaceae	Tibeticola
ASV698	Bacteria	Cyanobacteria	Vampirivibrionia	Obscuribacterales	Obscuribacteraceae	Unclassified
ASV699	Bacteria	Desulfobacterota	Desulfobacteria	Desulfobacterales	Desulfosarcinaceae	Unclassified
ASV700	Bacteria	Bacteroidota	Bacteroidia	Flavobacteriales	Flavobacteriaceae	Aureicoccus
ASV701	Bacteria	Verrucomicrobiota	Lentisphaeria	P.palmC41	Unclassified	Unclassified
ASV702	Archaea	Nanoarchaeota	Nanoarchaeia	Woesearchaeales	Unclassified	Unclassified
ASV704	Bacteria	Bacteroidota	Bacteroidia	Flavobacteriales	NS7 marine group	Unclassified
ASV705	Bacteria	Firmicutes	Bacilli	Izemoplasmatales	Izemoplasmataceae	Izimaplasma
ASV706	Bacteria	Proteobacteria	Alphaproteobacteria	Defluviicoccales	Unclassified	Unclassified
ASV707	Bacteria	Margulisbacteria	Unclassified	Unclassified	Unclassified	Unclassified
ASV708	Bacteria	Proteobacteria	Gammaproteobacteria	Gammaproteobacteria Incertae Sedis	Unknown Family	Acidibacter
ASV709	Bacteria	Bacteroidota	Bacteroidia	Cytophagales	Cyclobacteriaceae	Unclassified
ASV710	Bacteria	Verrucomicrobiota	Kiritimatiellae	WCHB1-41	Unclassified	Unclassified
ASV711	Bacteria	Firmicutes	Clostridia	Lachnospirales	Lachnospiraceae	Tyzzerella
ASV712	Bacteria	Firmicutes	Clostridia	Peptostreptococcales-Tissierellales	Dethiosulfatibacteraceae	Dethiosulfatibacter
ASV713	Bacteria	Bacteroidota	Bacteroidia	Bacteroidales	Marinifilaceae	Unclassified
ASV714	Bacteria	Unclassified	Unclassified	Unclassified	Unclassified	Unclassified
ASV715	Bacteria	Proteobacteria	Alphaproteobacteria	Rhodobacterales	Rhodobacteraceae	Unclassified
ASV716	Bacteria	Verrucomicrobiota	Lentisphaeria	Lentisphaerales	Lentisphaeraceae	Lentisphaera
ASV717	Bacteria	Planctomycetota	Phycisphaerae	Phycisphaerales	Phycisphaeraceae	Unclassified
ASV718	Bacteria	Bacteroidota	Bacteroidia	Bacteroidales	Bacteroidetes BD2-2	Unclassified
ASV719	Bacteria	Planctomycetota	Planctomycetes	Gemmatales	Gemmataceae	Fimbriiglobus
ASV720	Bacteria	Proteobacteria	Gammaproteobacteria	Diplorickettsiales	Diplorickettsiaceae	Aquicella
ASV721	Bacteria	Proteobacteria	Gammaproteobacteria	Pseudomonadales	Moraxellaceae	Acinetobacter
ASV722	Bacteria	Cyanobacteria	Cyanobacteriia	Synechococcales	Cyanobiaceae	Unclassified
ASV724	Bacteria	Nitrospinota	Nitrospinia	Nitrospinales	Nitrospinaceae	Nitrospina
ASV725	Bacteria	Proteobacteria	Alphaproteobacteria	SAR11 clade	Clade I	Unclassified
ASV726	Bacteria	Bacteroidota	Bacteroidia	Flavobacteriales	Flavobacteriaceae	NS4 marine group
ASV727	Bacteria	Proteobacteria	Alphaproteobacteria	Rhodobacterales	Rhodobacteraceae	Unclassified
ASV728	Bacteria	Cyanobacteria	Cyanobacteriia	Synechococcales	Cyanobiaceae	Unclassified
ASV729	Bacteria	Proteobacteria	Alphaproteobacteria	Rhodobacterales	Rhodobacteraceae	Unclassified
ASV730	Bacteria	Proteobacteria	Alphaproteobacteria	Rhodospirillales	AEGEAN-169 marine group	Unclassified
ASV731	Bacteria	Proteobacteria	Alphaproteobacteria	Rhodobacterales	Rhodobacteraceae	Unclassified

## Sheet: Samples_info
Sample_ID	Isolation_method_ID	Isolation_description	Filtration_volume
29-16S	K1	PowerWater Kit	1L
30-16S	K1	PowerWater Kit	1L
31-16S	K1	PowerWater Kit	1L
32-16S	K2	PowerWater Kit+ Magnalyser	1L
33-16S	K2	PowerWater Kit+ Magnalyser	1L
34-16S	K2	PowerWater Kit+ Magnalyser	1L
35-16S	B1	Phenol-chloroform	1L
36-16S	B1	Phenol-chloroform	1L
37-16S	B1	Phenol-chloroform	1L
38-16S	B2	Isopropanol precipitation	1L
39-16S	B2	Isopropanol precipitation	1L
40-16S	B2	Isopropanol precipitation	1L
41-16S	B3	Ethanol precipitation	1L
42-16S	B3	Ethanol precipitation	1L
43-16S	B3	Ethanol precipitation	1L
dPCR1	P	direct PCR	a piece of PES filter
dPCR2	P	direct PCR	a piece of PES filter
dPCR3	P	direct PCR	a piece of PES filter
